# Supplementary material for: An Inferred Ancestral CotA Laccase with Improved Expression and Kinetic Efficiency
Source: Int J Mol Sci. 2023 Jun 30;24(13):10901. doi: 10.3390/ijms241310901 (PMC10341886; doi:10.3390/ijms241310901)
Supplement: Supplementary file 1 [file ijms-24-10901-s001.zip]

Archive with 2 entries (2 files):
- ijms-2437522-supplementary.pdf
- supplemental_dataset S1.txt
