# Supplementary material for: An Inferred Ancestral CotA Laccase with Improved Expression and Kinetic Efficiency
Source: Int J Mol Sci. 2023 Jun 30;24(13):10901. doi: 10.3390/ijms241310901 (PMC10341886; doi:10.3390/ijms241310901)
Supplement: Supplementary file 1 [file ijms-24-10901-s001.zip › supplemental_dataset S1.txt]

>2X87
MTLEKFVDALPIPDTLKPVQQSKEKTYYEVTMEEXTHQLHRDLPPTRLWGYNGLFPGPTIEVKRNENVYVKW
MNNLPSTHFLPIDHTIHHSDHEEPEVKTVVHLHGGVTPDDSDGYPEAWFSKDFEQTGPYFKREVYHYPNQQR
GAILWYHDHAMALTRLNVYAGLVGAYIIHDPKEKRLKLPSDEYDVPLLITDRTINEDGSLFYPSAPENPSPS
LPNPSIVPAFC-GETILVNGKVWPYLEVEPRKYRFRVINASNTRTYNLSLDNGGDFIQIGSDGGLLPRSVKL
NSFSLAPAERYDIIIDFTAYEGESIILANSAGCGGDVNPETDANIMQFRVTKPLAQKDESRKPKYLASYPSV
QHERIQNIRTLKLAGTQD-EYGRPVLLLNNKRWHDPVTETPKVGTTEIWSIINPTRGTHPIHLHLVSFRVLD
RRPFDIARYQESGELSYT-GPAVPPPPSEKGWKDTIQAHAGEVLRIAATFGPYSGRYVWHCHILEHEDYDMM
RPMDITDPHK
>WP_045488381
MDLEKFVDKLPIMNRTIPITSNKDYTYYEVQMQEFTKKLHRDLPPTRLWGYNGQYPGPTFYVQRNERVRIHW
INHLPRTHFLPTNQPKHPV-ESEPIVRTVVHLHGMSANSKNIVASD---SKQTQSLEPISERKVHEYANEQK
GATLWYHDYDMEMTRCNVYAGLSGLYIIEDQREQSLRLPAGPYDIPLLIQDRTFNEDGSLFYPAHP------
--NSSMAP-FE-GDTILVNGKVWPYLEVEPRKYRFRILNGSTDRAYTLHLDTNQTIYQIASDGGLLKHTTPL
KELQINPRERNEVIIDFTNLEGLTITLKNHLKSNNPTNPI--KDIMQFKVALPINGEDSSRIPFYLSEIPSP
RNTTVQSIRHLKINESTN-PNSRPILLSNNRISHNPVLKTPQTKKTEIWSFINTTNITHFIHAHFVQFQVLD
YQPFDLIHYKETGVMNFT-TSNLLPNENYRGLKDTLSIPEATVTRIIAHFSPHSRLFVWRSHY---------
----------
>WP_121920197
PTLERYVTTMPVPTVRAPDGKRQGADYHEIPMQQGSHEFHPTLGATQIWGYDGQFPGKTIEARRNERLNVKW
INDLPPTHLLPVDDTIHGA-AGNPGVRTVTHVHGLHAESASDGLPEAWFTKDYAETGDHFVKEVYEYENGQP
GATLWYHDHALGITRLNVYAGLAGFYILRDDYERRLNLPSGDYEVPILLQDRTFTEEGELFYPD--EE-IAG
V-EPSIVPEFF-GDTAVVNGKVWPRFEVEPRKYRFRVLNGCNSRFINPRLFEDGD--NVEVDGGAVP-PV--
-------------------YQGTDL--------GDEQDPT--------------------------------
-------------DDTLD-----------------PI-----------------------------------
-------------ESYYT-GDPTPPEPNEHGNKDTVQVHPGTITRIKTRFGSHTGRYVWHCHILEHEDHEMM
RPFEVVTGPK
>WP_191138865
---------------MKPLQKTAKGTFYRVEMKAFLAKVHRDLPPTRMWGYQGKSPGPTFEVERNESVFVVW
LNHLPRHHFLPVDTTVHGAGKQVPQVRAVVHLHGGVTPATSDGYPESWFSRNFEVTGPTFVNVVNDYPNIQP
ATTLWYHDHALGITRLNVYAGLAGFYLIRDPDEQALNLPCGPYEIPLLIQDRSFRTDGALYYPSEPTPPSPQ
YPHPSVVRMFF-GTTNTVNGKVWPYLEVEPRKYRFRILNAANSRFYKISLDSNLAFTVIGTDQGLLRTPIEQ
TEVELGHAERVDIIIDFSKHTGEWITLQNSSTRNEPLDPQTTGQIMQFRVTLPLSGVDESQIPLKLTSFHDI
PIQLTNRTRYLTLNEVKD-RYGRPQMLLTNRTWSAPITEKPHLGDIEIWQYINTTMNAHPMHIHLVRVQVLY
RRRFNVEKYKQTGKLLYE-GPIIPPEPAERGYKDTVVAPPNMVTGVITRFIPFTGRYIWHCHILEHEDYEMM
RPIEVLRELH
>WP_214482158
MNLLKFIDKLPLPRVLQPVRVKDGIKYYEVTMTEFHQSLHSSMPKTRVWGYEHTYPGPVIEVSKGERIRVKW
INDLPSKHFLPIDKTVHGAGKDTPEVRTVVHLHGGITPADSDGYPDAWFTNGFKQVGPFFEQEVYEYENLQD
ATTLWYHDHAIGITRLNIYAGLAGYYLIRSKHEQSLNLPKDKYEIPLLLQDRTFNKDGSLYYPKKEADDPTN
I-YPSIVAKFM-GENILVNGKVWPYLEVEPRKYRFRLINGSNARYYKIRLDSNQLFYQIGTDGGLLEKPVTI
KSIILGPAERADVIIDFSSQKYNKIVLINDAKDDPEINRSNTRFIMQFRVTLPLLSNDTSTIPPKLTDINFY
KEQEAIRTRHLELIAQDD-QYGRRIRLLDYKTWDDPITEKPALNDIEIWSLSNPTTGGHPIHLHLVKFQILD
KQLFDVEHYEKTKQIKYI-SERMPPAANDHGWKDVINVFHGETARIIAKFAPYTGRFVWHCHILEHEDYEMM
RPFVVIRKEQ
>WP_027322258
MKLKKFIDPLPIPQVLKPLSKAKDFTYYEVVMKEANHQFHSDLPPTIIWGYEGIYPGPTVEAEMGERVYFKW
KNNLPSRHFLPLDKTVHGAHPDTPEVRTVVHLHGGRTEPESDGYPEAWFTSSYKKTGPFFRKKIYEYSNLQS
SRCLWYHDHAIGITRLNIYAGLAGFYLIRDSFEKSLNLPAGPFEIPLMIQDKSFLEDGSLFYPEVSEANPSK
M-KPSIVPEFF-GDTIVVNGKVWPFLEVEPRCYRFRVLNASNSRFFRLYLEPYQFMFQIGTDSGFMEKPISI
QSITLAPAERADIIIDFSILAGKTITLKNNAPAGKPPEAETTGSVMQFRVTKPLSGKNHTVIPPVLSKIHWL
TEQSANDVRYLELGETKD-QFGRKVMLLDNKKWDSPISENPIAGTVEIWNLINTTQDDHPIHLHLVQFQILD
RRPFDVKMFKNTGKIKFT-GSPILPKRQEKGWKDVSQSPPGMITRIIVPFFPYTGLYVWHCHMLEHEDYEMM
RPYQVLPP--
>WP_166029584
MKLKKFIDPLPIPRVLKPQMKAKDYTYYEVVMNEAIHQFHSDLAPTMIWGYEGIYPGPTVEAEMGERVYFKW
KNHLPSRHFLPLDKTVHGAHPDTPEVRTVVHLHGGRTEPDSDGYPDAWFTSSYKETGPLFRKKIYEYSNLQS
SRCLWYHDHAIGITRLNIYAGLAGFYLIRDSFEKSLNLPSGQFEIPLMIQDKSFLEDGALFYPDSKDNPSK-
I-KPSIVPEFF-GDTIVVNGKVWPFLEVEPRCYRFRVLNASNSRFFRLYLEPYQYMYQIGTDSGFMEKPISI
QTITLAPAERADIIVDFSNSAGKTINLKNNAPAGKPPEPETTGSVMQFRVTKPLSEKNHSVIPPVLSKIHWL
TEQSVNDVRYLELGETKD-QFGRKLMLLDNKKWDSPISENPIAGTVEIWNLINTTQDDHPIHLHLVQFQILD
RRPFDVKNFKNTGKIKYT-GSPISPKRQEKGWKDVAQSPPGMVTRIIVPFFPYTGLYVWHCHMLEHEDYEMM
RPYQVLPP--
>WP_028391398
MKLRKFVDPLPIPPVLKPSRRSENYTYYEVSMKESKQAIHRDMPETTIWGYEGMYPGPTIEVVQGEKVYVKW
INDLPVHHLFPIDHTVHGAEKEIPNVRTVVHLHGGRTEPDSDGYPDAWFSKGFDEFGSFFQKRVYEYDNQQS
SRALWYHDHAIGLTRLNIYAGLAGLYLIRDWHEGSLNLPSGKYEVPLLLQDRSFKEDGSLAYPEHPKDNVSG
I-SPSIIPSFF-GDSIVVNGKVWPYLEVEPRKYRFRLLNAANARFFHLTLDSGQLFYQIGTDSGFLEHSIGV
KSLLLAPAERLDVIIDFSNLIGKMITLKNAAPTGDPVDPDTTGIIMQFQVTKPLSNIDTSVIPSFMGPINWL
AEHTARNDRYLQLSEEKD-QYGRPLFLLDQKKWDDPITENPHVGSTEIWNFINTDEDDHPIHIHLVQFQLLD
RRSFDVNHFKQTKQIKYT-SRPFPPHPGERGWKDTIRCPPGQITRVIIPFFPYTGQYVWHCHMLEHEDYEMM
RPYRVLPPS-
>WP_049681783
MKLRKFVDALPIPPLLKPTLRSGEYTYYEVTMKEAKQALHHDIPETTIWGYEGIYPGPTIEVVQGEKVFIKW
MNDLPEHHLFPIDHTVHGAEKEIPDVRTVVHLHGGRTEPESDGYPDAWFSKGFGKFGSFFQKSVYEYDNQQS
SRALWYHDHAIGLTRLNIYAGLAGFYLLRDWREQSLNLPSGEYEIPLLLQDRSFREDGSLAYPVQPKDNVSG
I-FPSIVPSFF-GDTIVVNGKVWPYLDVAPRKYRFRLLNAANARFFRLTLDSDQLFYQIGTDSGFLEKPIGV
KSLLLAPAERLDVIIDFSNLGGKKITLKNDAPTGDPVDPDTTGIVMQFRVTMPLSTIDTSVIPDFMGPIQWL
PEHTARNNRYLQLSEEKD-WYGRPLFLLDQKKWDDPITEQPHVGTTEIWNFVNTDNDDHPIHIHLVQFQLLD
RCSFDVDFYKKTKQIKYT-DRPIPPHAGERGWKDTIRCPPGFITRIIIPFFPYTGQYVWHCHMLEHEDYEMM
RPYRVLPPS-
>WP_071355359
MKLIKFADSLPIPSLLKPLWKSKDYSYYEVRMMEVKQSLHSHIPNTTIWGYEGIYPGPTIEVEMGERVYVKW
MNELPDKHLFAIDHTVHGAEKDKPDVRAVVHLHGGRTEPASDGYPDAWFTKGFEKTGPFFFKEIYEYGNPQS
ARALWYHDHAIGITRLNIYAGLAGFYLIRDSHERSLKLPSGKYEIPLLIQDRTLNDDGSLFYPAQPKNP-PG
F-SPSIISSFF-GDTIVVNGKIWPFLEVEPRKYRFRLLNGANARFFNLFLDSGQPFFQIGTDSGFLERPVKV
QSQLLAPAERADVIIDFSNLAGKSIIMKNDARTGDPVDPDTTGTVMQFRVTKPLSSMDLSVIPTFMGMIPRL
PESSARNQRYLQLSEEKD-PFGRSLFLLDQKKWDDPITENPQVGTNEIWSFVNTNGDDHPIHVHLVQFQILD
RQPFDVKHYKNTGMIKWT-GLPVFPEIGELGWKDTVKCPPGHITRIIIPFFPYTGQYVWHCHMLEHEDYEMM
RPYLILPPT-
>WP_198309836
MKLTKFTDPLPIPPLLKPKWKSSDYTYYEVKMEEVKLSLHSQIPNTTIWGYEGLYPGPTFEVETGERVFVKW
INNLPEKHLFPIDHTVHGAEKVKPDVRTVVHLHGGRTEPESDGYPDAWFTKGFEKKGPFFSKEIYEYRNLQS
ARALWYHDHAIGITRLNIYAGLAGFYLIRDPNERSLNLPSGKFEIPLLLQDRTFNEDGSLFYPKQSKHP-PE
L-TPSIISSFF-GDTIVVNGKVWPFLEVEPRKYRFRLLNGANARFFHLFLDSGQPFFQIGTDSGFLERPVGV
QSLLLAPAERADVIVDFSNLNGKSILMKNDARTGDPVDPETTGTVMQFQVTKPLSSIDTNVIPSFMGTIHRL
SENDALKQRFLQLSEEKD-RFGRPLFLLDQKKWDDPITETPQVGTNEIWCFVNTNGDDHPIHVHLVQFQILD
RQPFDVKHYKKTRRIRYT-GLPVAPDLGERGWKDTVKCPPGHITRIIIPFFPFTGQYVWHCHMLEHEDYEMM
RPYWILPPN-
>WP_133333555
MKLTKFIDPLPIPPVLKPKWKSADYTYYEVKMEEVKQSLHSQIPHTPIWGYEGLYPGPTFEVETGERVFVKW
MNNLPEKHLFPIDHTVHGAEKVKPDVRTVVHLHGGRTEPESDGYPDAWFTKGFEKKGPFFTKKIYEYGNLQS
ARALWYHDHAIGITRLNIYAGLAGFYLIRDPRERSLNLPSGKFEIPLLLQDRSFYEDGSLFYPEQSEHP-TE
F-TPSIISSFF-GDTIVVNGKVWPFLEVEPRKYRLRLLNGANARFFHLFLNSGQPFFQIGTDSGLLERPNRV
QSLLLAPAERADVIVDFSKLNGKSILMKNDARTGDPVDPGTTGTVMQFRVTKPLSSMDTSVIPPFMETIHRL
PESTAHKQRFLQLSEEKD-QFGRSLFLLDQKKWDDPISENPQVGTNEIWCFVNTNGDDHPIHVHLVQFQILD
RLPFDVKHYKNTRRIRYT-GLPVAPDSGERGWKDTVKCPPGHITRIIIPFFPFTGRYVWHCHMLEHEDYEMM
RPYWILPPY-
>WP_026575237
MKLTKFTDALPIPPVLKPKWKSADYTYYEVKMEEVKQSLHSQMPITSIWGYEGLYPGPTFEVETGERVFVKW
MNTLPDKHLFQIDHTVHGADKDKPDVRTVVHLHGGRTEPESDGYPDAWFTKGFEKMGPFFSKEIYEYRNSQS
ARALWYHDHAIGITRLNIYAGLAGFYLIRDPNERSLNLPGGKFEIPLLLQDRSFNEDGSLFYPKQSSKH-P-
TDTPSIISSFF-GDTIVVNGKVWPFLEVEPRKYRFRLLNGANARFFHLFLDSGQPFFQIGTDSGFLERPNGV
QSLLLAPAERADVIVDFSNLNGKSIHMKNDARTGDPVDPETTGTVMQFQVTKPLSSMDTSVIPPFMGTIHRL
PESTAHKQRFLQLSEEKD-RFGRSLFLLDQKKWDDPISENPLVGTNEIWCFVNTDGDDHPIHVHLVQFQILD
RQPFDVKHYKNTRRIRYT-GLPVAPDPGERCWKDTVKCPPGHITRIIIPFFPFTGRYVWHCHMLEHEDYEMM
RPYWILPPN-
>WP_149869833
MKLERFKDPLPIPPVIKPKWKTSDYTYYEVSMKETKQSLHRHLPQTTIWGYEGMYPGPTFEVETGERVLVKW
MNALPDKHLLPIDHTVHGAEKEKPDVRTVVHLHGGRTEPASDGYPDAWFTNGFAARGPFFQKEIFEYGNQQS
SRALWYHDHAIGLTRLNIYAGLAGFYFIRDSHERLLNLPSGPFEIPLLLQDRSFHEDGSLAYPNQPENNASG
I-TPSIITSFF-GDTILVNGKVWPYLEVEPRKYRFRILNAANARFFRITLDSGQLFYQIGTDSGFLERPVGV
NTILIAPAERVDVIIDFSNMGGASIILKNDAPTGEPVSPETTGIIMEFRVTKPLSSIDTSTIPANSGPIKWL
PANSSRKHRFLELSEEKD-QYGRSIFLLDKKMWDDPISENPHLGSVEIWSFVNTNGDDHPIHVHLVQFQILE
RRPFDVGYYKKTKQVRYT-GAGIRPEAGERGWKDTVRCPPGHITSIIIPFFPFTGQYVWHCHMLEHEDYEMM
RPYQILPPR-
>WP_166242713
MKLVKFKDPLPIPPVLKPKWKSGDYTYYEVIMKETKQSIHSDLPNTTIWGYDGIYPGPTIEVESGERVFVQW
KNELPDKHLFPIDHTVHGAEKEKPDVRTVVHLHGGRTEPASDGYPDAWFTHGFAEKGPFFEKEIYEYGNQQN
ARTLWYHDHAIGLTRLNIYAGLAGFYLIRDRHERSLNLPSGPFDVPLLLQDRTLHDNGSLSYPNQPENNSSG
I-IPSIITSFF-GDMIVVNGKVWPFFEVEPRKYRFRLLNGANARFFRLTLDSGQLFFQIGTDSGFLERPIGI
SSLLLAPAERLDLIIDFSNMDGKSVILKNDARTGDPANPETTGVVMEFRVTKPLSSIDTSMIPAYLRQINWL
RANSVQKQRYLELSEEKD-QFGRSLFLLDKKMWDDPITENPRHSTIERWNFVNTNGDDHPIHIHLVQFQILE
RRPFDVDYYKKTKQLRYT-GPGIHSEISERGWKDTVRCPPGHVTSIIIPFFPFTGQYVWHCHMLEHEDYEMM
RPYQVLPPNE
>WP_007084021
MKLEKFKDPLPIPPVLQPKWKSSNYTYYEVNMKETKQSLHRDLPKTTIWGYEGMYPGPTIEVEEGERVYVKW
KNELPEKHLFSIDHTVHGAEIAKPDVRTVVHLHGGRTEPASDGYPDAWFTKGFTVKGPFFQKEIYEYNNPQS
ARALWYHDHAIGLTRLNIYAGLAGFYFLRDHHERLLNLPSGSFEIPLLIQDRTFHEDGSLSYPKKPTNP-SG
I-IPSIITSFF-GDTIVVNGKVWPFLEVEPRKYRFRVLNASNSRFFRLTMDTGQLFFQIGTDSGFLERPIGV
RSLLLAPAERMDIIIDFSNMDGKSIILKNDAPTGDPVNPETTGIVMEFRVTKPLSSIDTSTIPANLGQINWL
QANSAQKKRYLELSEERD-RFGRSLFLLDKMMWDDPITEDPLLGSIEIWNFINTNGDDHPIHIHLVQFQILE
RRPFDVEYYKKTKQVRYT-GPGIRSELGERGWKDTVRCPPGHITSIVIPFFPYTGQYVWHCHMLEHEDYEMM
RPYRVIPPN-
>WP_121681585
MKLTKFMDPLPLLPVMKPAGRTGDGTYYEVRMTQFKQSLHSELQESLVWGYEGFFPGPTFEVQRGERILVKW
MNQLPDQHLFPIDHTVHGAERDKPDVRTVVHVHGGRTKPGSDGYPEAWFTNGYKEKGKDFSSEIYEYDNAQR
ACTLWYHDHALGITRLNVYAGLAGMYIIRDTYESSLNLPAGDYEIPLLIQDKSFNPDGSLFYPDQPRTPVPG
V-QPSISPEFL-GDAITVNGKVWPFLEVEPRKYRFRILNASNSRFFGLKLSNGQNFYQIGTDGGLLEKPIIL
NQFIISPAERADVIIDFTNQNGQSIILLNDAPTGEKSDPETTGIVMKFLVSKELKQIDTSVIPAYLKKYRRI
NVQKTERQRFLTLDEEKD-QYGRPIHTLDKKKWDAPISENPRLGATEVWHFINLTNNSHPMHLHLIHFQLLG
RRPFDVKEYKNNGKLIFT-GAYEPPLPYENGWKDVIQTPPDMVTSIIAKFKPYTGQYVWHCHILEHEDYEMM
RPYIVLPRPS
>WP_110519699
SKLRKFADPLPVLPVKKPWFKEDGKTYYHLTMNQFKQRLHSDLPDTTVWGYDGMYPGPTVKVHTNEQVYVKW
NNCLPDTHLLPVDQTVHGAYPDVPEVRTVTHIHGACVRPESDGYPEAWFTKNFDRTGPYFTRKMYHYENCQQ
ASTLWYHDHALGITRLNVYAGLAGFYLISDENEKALHLPEGEFDIPLLIQDRSFNADGSLYYPSQTDPPVPG
L-ETSIVAMFF-GDTILVNGKVWPYLEVEPRRYRLRLLNGSNSRFYMLFLDSGQQMFQIATDSGLRAVPAAL
KQMTLAPAERAEVIVDFTNMNGREIVLKNAAPAGPKPDQDT-AAVMQFRVKKRITRIDTSRIPEVMNHIPPL
SFKDVTRVRKLTLNSVTD-QFGRDLMLLDNRTWDDPVTENPVAGTTEIWTFINVTMHTHPIHLHLVDFQILD
RQPFDVSRFTEKKELRFT-GSPRHPDTEEEGWKDTVRADPGEVTRIKARFGPFSGLYVWHCHILEHEDYEMM
RPFYVLSSQT
>WP_101932740
EELEKFVTALPKMPILKPKGKKGYMNYYEVRMVQFTTSLHRDLPHTFIWGYEYSFPGPTIEVCSGESIKVKW
INALPQRHLLPIDHTVHGAGKDVPDVRTVVHVHGGVTEPESDGYPEAWFTNHFQERGPFFTKQIYDYSNNMK
SAALWYHDHALGITRLNVYAGLAGFYIIRSHQEKELNLPAGEYEVPLFVEDKTVNANGSLYYPSQPQPSIPS
L-PVSIVPSFA-GDLNMVNGKIWPYLAVEPRKYRFRLLNASNTRFYQFFLDSGQFFYQIGTDGGFINQTIVV
RQILLAPAERVDVIIDFTNMQGSTVVMRNNAPTGELPNPETVGVIMQFKVTAKVTTIDTSSIPKYPGRVEKI
APELAMKKRMLTLDETRD-AYNRPVLLLDNKSWSDPTTIYPKWGTTEEWYFINTTGDTHPIHIHLGFFQIIG
RQGFDVEHFKQTKEIVYT-GESIPPEPIENGWKDTVRANPGQVTKIIKQFFTYTGRYVWHCHILEHEDYEMM
RPFIIIK---
>WP_121638933
TELEKFVDALPKMPVLKPKGKKDYVNYYEVRMVEFTTSLHRDLPNTLVWGYEYSSPGPTIEVCSGESIKVKW
MNALPQRHLLPIDHTVHGAGKDVPDVRTVVHVHGGVTEPESDGYPEAWFTKDFGEAGPFFTKQIYDYSNNMK
STALWYHDHTLGITRLNVYAGLAGFYIIRSQQEQELNLPAGEYEIPLLVEDKTVNANGSLYYPAQPQPPIPS
L-PVSIVPEFV-GEVNMVNGKIWPYLAVEPRKYRFRLLNASNTRFYQFYLDSGQYFYQIGTDGGFMNQTVAV
QQILLAPAERVDVIIDFSNMYGKTVVVRNNAPIGEAPNPETVGVIMQFKVIEQAKSIDTSCIPKFPGCVNKI
APELATKERMLTLDVTRD-AYNRPVLLLDNKTWSEPITIFPRWGTTEEWYFINTTGDTHPIHIHLGFFQIIS
RQTFDVEHFNETGEIIYT-GDPMPPEPIENGWKDTVRANPGQVTKIIKQFFTYTGRYVWHCHILEHEDYEMM
RPFIIIK---
>WP_116277843
TELEKFVDALPKMPVLKPKGKKDYVDYYEVRMVEFTTSLHRDLPNTLVWGYEYSSPGPTIEVCSGENIKVKW
INALPNRHLLPIDHTVHGAGRDVPDVRTVVHVHGGVTEPESDGYPEAWFTKNFGEVGPFFTKQIYDYSNNMK
STALWYHDHTLGITRLNVYAGLAGFYIIRSQQEKELNLPAGEYEIPLLVEDKTVNANGSLYYPSQPHPPIPS
L-PVSIVPEFV-GDLNMVNGKIWPYLAVEPRKYRFRLLNASNSRFYQFFLDSGQIFYQIGTDGGFMNQTIAV
RQILLAPAERVDVIVDFSNMYGKTVVLRNNAPIGEAPNPETVGVVMQFKVIEQATSIDTSCIPEFPGCVNKI
EPELAAKERMLTLDETRD-AYNRPVLLLDNKTWSEPITIFPRWGTTEIWYLINTTGDTHPIHVHLGFFQIIG
RQNFDLEHFNETGEIIYT-GDPMPPEPIEDGRKDTVRANPGQVTKIIKQFFTYTGRYVWHCHILEHEDYEMM
RPFIIIK---
>WP_073009823
TELEKFVDALPKMPILKPKGKKDYVDYYEVRMVEFTTSLHRDLPHTLVWGYEYSVPGPTIEVCSSASIKVKW
INALPERHLLPIDHTVHGAGKDVPDVRTVVHVHGGVTEPESDGYPEAWFTKDFGEVGPFFTKQIYDYSNNMK
STALWYHDHTLGITRLNVYAGLAGFYIIRSQQEKELNLPAGKYEIPLLVEDKTVNANGSLYYPSQPQPPIPS
L-PVSIVPEFV-GELNMVNGKIWPYLAVEPRKYRFRLLNASNSRFYQFYLDSGQFFYQIGTDGGFMNQTIAV
RQILLAPAERVDVIVDFSNMYGKTVVLRNNAPIGEAPNPETVGVVMQFKVIEQATSIDTSCIPEFPGCVDKI
ETELAMKERMLTLDVTRD-AYNRPVLLLDNKTWSQPITISPRWGTTEIWYLINTTGDTHPIHIHLGFFQIIS
RQTFDVEHFNETGEIIYT-GDPMPPEPIENGRKDTVRANPGQVTKIIKHFFTYTGRYVWHCHILEHEDYEMM
RPFIIIK---
>WP_090776339
MPLTPFTDECPTLPCIQPIRKSKHGTYYDMPMIECKHTFHRNLPPATVWGYHGMYLGPTIEVERGEPVYVKW
ANHLPKKHFLPVDFTVHGAHKDVPEVRTVTHLHGARVKPHSDGYPDAWFTSGFMEVGPLFERKVYHYENDMP
ACTLWYHDHAIGITRLNVYAGLAGFYLIHDQLEHKLPLPSGPFDIPLVIQDKSFNTDGSLYYPHQREKPVPE
L-TTSIVGEFF-GDTNVVNGKVWPYMQVEPRKYRFRLLNAANSRFYTLSLDLGQPFYLIATDGALTPAPVCL
QKITLSPAERVEVIIDFTGMEQAHIILKNEAPAGPTPDPNTTGIVMAFHVTQPLSAPDTSMIPQKLRPIKPL
NPTTAAKERYLTLDHLTD-EYGRPIMLLNKSHWDDAITETPQLGTTEIWSFINLTDNSHAMHVHLIDFLILD
RRPFDITAYEKDGTLHYT-GPPRPPEREECGWKDTVRTDPGEVTRVIMHFIPYIGLYVWHCHMLEHEDYEMM
RPFVVIK---
>WP_053994225
LNLTKFVEPLPIPPVLQPLRKDDNFTYYEISMTQFQMSLHQELNPTTVWGYEGSYPGPTIEVESGEQVYIKW
LNKLPSTHLLPIDHTVHGAQKELPDVRTVTHVHGAIVKPESDGYPEAWFTKDFAQTGPYFVHEIYHYANPMQ
ACGLWYHDHTMGITRLNVYAGLAGMYIIRDQRERSFHFPAGPYEIPLVIQDKSLNHDGSLYYPRQTDPPVAG
L-ETSIVPEFF-GDLNLVNGKVWPYLKVEPRKYRFRLLNAASCRFYQLSLSSGQFFYQIGTDGGLMEHPIGI
QQLLLSPAERADVIIDFSNMEGQRIILHNTAPAGDAPDPRTTGIVMEFRVEQSLTHIDISAIPASMGALPLL
DLTQISKYRNLVLDSTMD-HFGRHVMLLDSKMWDDPISEKPLLGSTELWAFLNITGQTHPMHVHLGFFQLID
RIPFDAERYQKDGTILLT-GPPIPPDPEERGWKDTIRANHGEITRIVKHFTTYTGRYVWHCHMVEHEDYEMM
RPFLVVRDST
>WP_042353229
KVLSKFVDALPIPTILKPVQKDAGNTYYEVNMTEFKQKLHSEMPETTVWGYENSYPGPTIEVEAGEKVFIKW
QNSLPTMHLLPIDHTVHGAHHDVPDVRTVVHVHGASVEAESDGYPEAWFTNGFKEVGPYFIKKIYRYDNDMR
ACMLWYHDHALGITRLNVYAGLAGVYIIRSSHERSLNLPSGRFEIPLIIQDKSFRENGSLYYPSQPDQPIEG
L-DVSIVAEFF-GETNLVNGKVWPYLDVEPRKYRFRILNAANSRFYRIQLDSEQLFYQIGTEGGFMEHPIGV
TEIMIAPAERVDVIIDFTNMNGKKIKMINDAPAGDKPNREAVGEVMEFRVSLSLSSIDTSVIPAYIGTLPQL
PENMVQQKRYLTLDSKRD-RYGRELMIQDDKKWDEPISEIMQVGTVELWYFINLTGDTHPMHIHLNDFQIID
RRPFDVDVFKKKKVIRYT-GPAIPPEPQERGWKDTVRANPNEVTRVIKKFGPYTGLYVWHCHMLEHEDYEMM
RPFFIINS--
>WP_205064048
KRLTKFKDKLPIPPILQPIRRNNDYTYYEVTMREVKQSLHSELPETVVWGYEGLYPGPTIEVESQEKVYVKW
INQLPSKHLLPIDHTVHGAHIDVPDVRTVVHVHGANVESDSDGYPEAWFTNGYKEVGPYYKKKVYRYDNEMG
ACMLWYHDHALGITRLNVYAGLAGVYLIRNAYERSLNLPSGRFEIPLVIQDKSFREDGSFYYPRQPAQPIAG
L-DVSIVSEFF-GETNVVNGKVWPYLEVEPRKYRFRILNAANSRFYRIQLDSEQLLYQIGTDGGFMEYPIGV
TEITIAQAERVDVIIDFTNLSGHKIKMINDAPAGEKPNRDTVGEVMEFRVSLPLSNIDTSVIPSFIGSIPLL
AEHMAQKKRYLTLDCKQD-RYGRELMLQDDKTWDDPLTEVIKEGSVEIWYFVNLTDDTHPMHIHLNDFQVLD
RRPFDVELFKKERVIRYI-GPATPPEPQECGWKDTVRANPKEITRVIKKFGPYKGLYVWHCHMLEHEDYEMM
RPFMIL----
>QFT90357
ERLPKYIDALPIPPVLKPIKKGSDFTYYEVSMKECQVSIHSELPNTTVWGYEGMFPGPTIQVESGERVYIKW
KNDLPSKHLLPVDFTVHGAHHDVPEVRTVVHVHGAVVEAESDGYPDAWFTNGFQVVGKKFVKEIYQYDNYMN
ACTLWYHDHAIGITRLNIYAGLAGIFIVTNKQEQELNLPSGKYDVPLLLQDRTFHKDGSLYYPTQPENPVPE
L-ETSVVPEFF-GDTIVVNGKAWPYMEVEPRKYRFRIVNGSNSRFYTLKLNRGQLMYQIGTDRGLLEHPIGI
KEITLAPAERADMIIDFTNLEGYEVFMTNDAPAGDLANEVY--EVMKFKVTKRLHFIDTNVIPSYLEEIPKL
LVSQAIKYRHLTLDHLLD-KYGREIMLLDNKNWDAPISEKPRLGTIEIWYLINLTPDTHPIHIHLIDFQILD
RREFNVDKFNKDRVVEYL-GPSMPPEPQEQGRKDTVRANPSEVTRIIMRFGPYTGLYVWHCHMLEHEDYEMM
RPYIVIQ---
>WP_148965688
MNVTKYKDSLPIPPVLKPINEGEGFTYYKVEMKECKVSVHSELPKTPMWGYEGIFPGPTIEVESGERVYIKW
ENQLPPVHLLPIDFTVHGAHHNVPPVRTVVHVHGAVVEPESDGYPDAWFTNGYQQVGEKFVKQVYQYDNCMN
ACTLWYHDHAIGITRLNIYAGLAGFFLVKSEKERSLNLPTGEYDIPLLIQDRTFNQDGSLYYPKQPKEPVEE
L-ETSIVPEFF-GETILVNGKVWPYLEVEPRKYRFRVLNGSNSRFYRLKLDRDQYMFQISTDRGLLPQPIGI
REITLAPAERVDIIIDFSNLGGKRITFINDAPAGDAENEII--DVLQFRILPEVVYIDTSSIPAQLEQLPFL
SEKNAVKRRDLTLNHLKD-KYGRELMLLDNKGWDAPISENPKLGTTEIWYLINLTPDTHPIHIHLIDFQILD
RREFNVDKYNKEKVIEYL-GPSMAPEPQERGRKDTVRANPNEVTRIIMQFGPYSGLYVWHCHMLEHEDYEMM
RPYIVIR---
>WP_169289600
HNLTKYKDALPVPPVLKHLYKGKGYTYYEVCMKECKVSVHSELPETTMWGYEGIFPGPTIQVESGERVYIKW
KNRLPPVHLLPIDFTVHGAHRDVPEVRTVVHVHGAVVEPESDGYPDAWFTNDYQKVGEKFVKQVYRYDNYMN
ACTLWYHDHAIGITRLNIYAGLAGFFLVRSKQEQSLNLPVGEYDIPLMIQDRTFNQDGSLFYPKQPEEPVPD
L-VTSIVPEFF-GETILVNGKVWPYLEVEPRKYRFRMLNGSNSRFYRLMLDRDQLMFQIGTDRGLLPQPIGI
KEIILAPAERADIIIDFSNLEGRRISLINGAPAGEAKNEVR--DVMQFRVISETKYIDTSSIPAELEQLPVL
SEKNVVRKRFLTLNHLMD-KYGRELMLLDNKGWDAPISENPRLGTTEIWYLINLTPDTHPIHIHLIDFQILD
RREFNVEKYNNENVLEYL-GPSILPEPQERGRKDTVRANPNEVTRLIIQFGPYSGLYVWHCHMLEHEDYEMM
RPYIVIR---
>WP_168864222
YNLTKYKDALPVPPVLKHLYKGEDYTYYEVCMKECKVSVHSELPETVMWGYEGIFPGPTIQVQSGERVYIKW
KNQLPPVHLLPIDFTVHGAHRDVPEVRTVVHVHGAVVEPESDGYPDAWFTNGYQQVGEKFVKQVYQYDNYMD
ACTLWYHDHALGITRLNIYAGLAGFFLVRSKREQSLNLPAGEYDIPLLIQDRTFNQDGSLYYPKQPEEPVPG
L-VTSIVPEFF-GETILVNGKVWPYLEVEPRKYRFRMLNGSNSRFYRLKLDRDQLMFQIGTDRGLLPQPIGI
KEIILAPAERADIIIDFSNLEGRKISLINGAPAGEAKNEVR--DVMQFRVISKAMYIDTSSIPAELEQLPIL
SEKSVVRKRLLTLDHLKD-EYGRELMLLDNKGWDAPISENPRLGTTEIWYLINLTPDTHPIHIHLIDFQILD
RREFNVEKYNNEQVIEYL-GPSLLPEPQERGRKDTVRANPNEITRLIMQFGPYSGLYVWHCHMLEHEDYEMM
RPYIVIR---
>WP_129929637
MRLTPFIDELPVPSVLKPQWKNTHGTYYEVSMTEFRQSLHSELPDTTVWGYQGNYPGPTIEVESGETVWIKW
INSLPSKHLLPIDHTVHGAHRDVPDVRTVVHVHGACVEWESDGYPEAWFTRGFAETGRFFRKEIHQYANCNP
ASTHWYHDHALGITRLNMYAGLVGFYLIRNSRERAMNLPSGKYDVPLMIQDKKLNADGSLYYPRQPEQPVAG
L-DVSIVPEFF-GDTLLVNGKVHPCLRVEPRKYRFRLLNAANSRFFRLKLDSGQLMYQIATDDGLMKQPVGV
TEILLSPAERADVIIDFSNLQGQKILMTNDAPVGEPVDEST-GRVMQFQITLPLSHIDTSVIPARLAPFHKI
SERAASQVRLLTLDDATD-RYGRERLLLNQRGWEAPVTETPKFGTTEIWSLINTTADSHPIHLHLVHFQILD
RRDFDVEAFKKEKKIYYT-GPVLPPDPQECGWKDTIRADPRQVTRIIVHFSTFTGLYVWHCHMLEHEDYEMM
RPYLILR---
>WP_204420161
TQLTKFVDALPIPPKLQPVTRNNAYTYYEVTMKEAKQSLHRDLPLTTVWGYDGVFPGPTIEVDSGEKVFIKW
MNALPRKHMLPVDFTVHGAHKDVPEVRTVVHVHGAVVEPESDGYPESWFSANFKQVGPTFTQKIYRYDNYMN
SCTLWYHDHALGITRLNIYTGLAGMYLVRSAFEGSLNLPSSSYDIPLIIQDRSFRPDGSLYYPTQPDEPVSD
L-KTSVVPEFF-GNTILVNGKVWPFLKVEPRKYRFRVVNASNSRFYRIKLGSGQLMYQIGTDRGLMERPIGI
RSITLAPAERADLVIDFTNLKGTSIIMTNDAPAGDKENEIM--EIMKFIVDLPLRHIDTSVIPSYMESIPKL
PQQTPANKRFLTLDHTMD-QFGREIMLLDNKDWDAPISEKPKLWSTEIWYLINTTEDTHPIHIHLVDFQILG
RRKYNVERFIRDRVIEYT-GSTIPPEPQECGKKDTVRANPEEITKIIMNFGPYTGLYVWHCHMLEHEDYEMM
RPFLVIRNDS
>WP_173071056
-----------------------------MHMTEFKQSLHRDLPESTVWGFEGSYPGPTIEVLSGERVFVKW
INDLPMKHLLPIDHTVHGAHVNVPEVRTVIHLHGASVEAESDGYPEAWFTKGNAQVGPHFSKEIYRYDNFMS
ACTLWYHDHTLGITRLNVYAGLAGFYLIRDQRERELNFPQGRFDIPLIIQDKSFNEDGSLFYPKQPKKPVPG
L-ETSVVSAFL-GNTILVNGKVWPFFNVEPRKYRFRMLNGSNTRFYRLKLDSGQYFYQIGTDGGLMEKPIGV
KEIVLAPAERAEVIIDFTNLEGKRIVMTNDAPYGLLADAATVGDVMEFRVILPLSGIDTSVIPSFMVPFPKR
SVQAASTFRFLSLIDKTD-SYGRELMLLDNKDWDAPITENPKVGQTEVWYLLNLTPEAHPIHLHLVDLQLID
RRTFNVEKYKKEGILEYT-GPAISPEPQERGRKDTVIAYAQQVTRIIMKFGPYTGLYVWHCHILEHEDYVMM
RPFQVIP---
>WP_066070405
MNLSKFVDELPVPSVLKPRQKDRFHTYYEVNMTQFKQSLHRDLPETTVWGFEGVYPGPTFEVESGEKVFVKW
INNLPDKHLLPVDHTVHGAHLGVPEVRTVIHLHGASVESESDGYPEAWFTKEFEQVGPHFSKEIYRYDNFMP
ACTLWYHDHVIGITRLNVYAGLAGFYLIRDQRERELNLPSGQFDIPLIIQDKSFHSDGSLSYPKQPKKPVQE
L-DTSVIPEFL-GDTIVVNGKVWPYFNVEPRKYRFRLLNGSNTRFYRLKLDSEQFLYHIATDSGLIEYPIGI
KEVLLAPAERVEVIIDFTKLEGKRIVMTNDAPFGESVDSNTVGKVMEFRVVLPLSDIDTSEIPSFMVPFPKR
RVQTASKFRFLTLTRRFD-SYGRELMLLNDQDWDAPITENPKLGQTEVWYLLNLTNDAHPIHLHLVDFQVID
RRAFDVEKYKQKKILDYT-GPAMPPTPQERGRKDTVIAYSNQVTRIIMKFGPYTGLYVWHCHILEHEDYVMM
RPFRVLL---
>WP_024028661
MNLSKFVDELPVPAVLKPRYKDRFHTYYEVNMTQFKQSLHRDLPETTVWGFEGAYPGPTFEVESGEKVFVKW
INNLPDKHLLPIDHTVHGAHLGVPEVRTVIHLHGASVEPESDGYPEAWFTKGFEQVGPHFSKEIYRYDNFMP
ACTLWYHDHVIGITRLNVYAGLAGFYLVRDQRERELNLPSGQFDIPLIIQDKSFLPDGSLSYPKQPKKPVKE
L-DTSIIPEFL-GDAIVVNGKVWPYFNVEPRKYRFRLLNGSNTRFYRLKLDSEQLLYQIATDSGLIEYPNGI
KEVILAPAERVEVIIDFTKLEGKRIVMTNDAPFGEPVDSNTVGKVMEFRVVLPLSGNDTSVIPSFMVPFPKR
RVQTASKFRFLALTSKMD-QYGREVMLLNDQDWDAPITENPKLGQTEVWYLLNLTTDTHPIHLHLVDFQVID
RRAFDVEKYKQKGILDYT-GQAMPPTPQERGRKDTVIAYSNQVTRIIMKFGPYTGLYVWHCHILEHEDYVMM
RPFCVIP---
>WP_127485414
MNLTKFVDKLPIPPVIKPLRKDSNHTYYEATMTEFKQSLHRDLPETTVWGFEGVYPGPTFEVESGEKVFVKW
INNLPEKHLLPIDHTIHGAHTDAPDVRTVIHLHGASVEWESDGYPEAWFTNGFQQTGPYFSKEIYRYDNYMP
ACTLWYHDHTLGITRLNVYAGLAGFYLIRNQRERELYLPSGRFDIPLIIQDKSFNPDGSLLYPRQQEKPVPG
L-ETSIVPEFF-GDTILVNGKVWPYLNVEPRKYRFRLLNASNSRFYRLRLDSGQLFYQIATDSGLTESPVGL
HEVILAPAERSEVIVDFTNLEGKRIIMTNDAPAGEPVNPDTFGQVMEFRVVEPLSSIDTSTIPAFMVPFPKR
RVQEASKVRFLGLTRKKD-QYGREVMLLDDKDWDAPISENPKLGQTEVWYLINLTNEVHPIHLHLVDFQVID
RRNFDVEKYKQKGVLEYT-GPANPPIPQERGRKDTVIAYAHQVTRIIMKFGPYTGLYVWHCHILEHEDYVMM
RPLRVIP---
>WP_191276493
MNLSKFVDELPIPPVIRPRRKDRYHTYYEATMTEFKQSLHRDLPATTVWGFEGIYPGPTFEVESGEKVFVKW
INNLPEKHLLPIDHTIHGAHSDIPDVRTVIHLHGASVESESDGYPEAWFTKGFRQKGPYFSKEIYRYDNFMP
ACTLWYHDHTLGITRLNLYAGLAGFYLIRDQREGELNLPSGRFDIPLIIQDKSFHQDGSLFYPKQQEKPVAG
L-ETSVVPEFF-GDTILVNGKVWPYLEVEPRKYRFRLLNGSNSRFYRLRLKSGQLFYQIATDSGLTESPVGL
HEIILAPAERSEVIIDFTNLQGKRIVMTNDAPSGEPVDPETVGQVMEFRVVQPLSSIDTTSIPSFMVPVPKR
PVQTASKVRFLSLTRKKD-QYGREVMLIDDKDWDAPISENPKLGQTEVWYLINLTNEVHPMHLHLVDFQVID
RRPFDVEKYKQKGILEYT-GPAIPPIPQENGRKDTVIAYAHQVTRIIMKFGPYTGLYVWHCHILEHEDYVMM
RPFMVIP---
>WP_078379246
STLAKFVDALPIPSILKPIKKDATFTYYEVKMTECKQSLHRDLKETTIWGYEGCYPGPTIEVESGEQVFIKW
MNNLPKKHLLPVDFTVHGAHKDVPEVRTVVHVHGASVEAESDGYPEAWFTRNFEQVGPYFMKEVYQYDNYMD
PCTLWYHDHALGITRLNVYAGLAGFYLIKNKWERSLNLPTSEYDIPLLIQDRTFHDDGSLFYPNQPDNPVPE
L-ETSVVPEFF-GNTILVNGKVWPYLNVEPRKYRFRVLNGSNSRFYRIKLNSGQLMYQIGTDSGFMEHPIGI
REIILAPAERAELVIDFTNLDGESVIMTNDAPAGEKENEI--NEVLEFRVQHPLQHIDTSVIPQFLEKIPKL
SMQSVSKKRFLTLDHTLD-KYGRELMLLDNKDWDAPISEIPKLGSTEVWYLINLTPDTHPIHIHLIDFQILS
RREFDVDRYLREKIIHYT-GPVLPPEPQESGRKDTVRANPNQVTEIIMKFGPYCGLYVWHCHMLEHEDYEMM
RPYVVIR---
>WP_217040687
KTLTKFIDELPIIPTLNPLQKNNFHTYYELKMTEFKQSLHSELNETSVWGFEGSYPGPTIEVESGEKVFVKW
INDLPAKHLLPIDHTVHGAHLDVPEVRTVIHLHGASAESQSDGYPEAWFTNGFENVGPYFTKKVYQYDNHMR
ACTLWYHDHALGITRLNIYAGLAGFYLIRDAQERLLNLPSGPFEIPLMIQDKTFYEDGSLYYPRQPRKPIPE
L-ETSVVPTFL-GETNVVNGKVWPYLKVEPRKYRFRILNASNTRFYRLKLDSGQLFYHIGTDSGFTAYPIGV
SEIILAPAERADVIIDFTNLGGKSIIVMNTAAYGEPVDRNTVGTVMEFRVTRPLSSIDTSTIPSHLAVIPEI
REQSASNIRYLTLTSKKD-QYGRDRMLLDGKVWGDPITENPKLGAIEIWNLINIDDEPHPIHIHLIDFQIVD
RRAFDLEKYQKNDEIHYT-GPVIPPSLQERGYKDTVIAYPSQITRLIMKFGPYSGLYVWHCHILEHEDYEMM
RPYMVIRK--
>WP_154319412
PELTKFTDALPIIPLLKPHQKEKNFTYYKVRMTECRLTLHSELNTSTLWCYENSFPGPTIEVERGEKTYIKW
MNKLPTNHFLPVDYTVHGAHKDVPEVRTVVHVHGASVEWESDGYPEAWFTKGFKQTGPYFRKKVYDYENDMR
PCTLWYHDHALGITRLNIYAGLAGFYLIRDQHERSLNLPSGKYEIPLMIQDKSFNKDGSLYYPKQPENPVPE
L-EVSIAPEFF-GDVNLVNGKVWPYLNVEPRKYRFRLLNAANSRFYLLKLDSGQLFYQIGTERGLMEYPIGV
QEIMLAPAERADIIVDFTNLEGRKIILQNHAKAGDIPDQNA-AAVMEFRVSLPLSAIDTSAIPSYLGPYPAF
KENSISTTRFLTLDDKHD-QYGRELMLLDNKTWDDPISEKPKLGTVEIWHLINLTDDTHPIHIHLVDFQILD
RRPFDAEKFKQEKVISYT-GISIPPEPQERGWKDTVRANPDQVTRIIMKFGPYTGLYVWHCHMLEHEDYEMM
RPFIVIR---
>WP_131843036
MNLSKFIDELPIPPLLIPIWKDQTHTYYEVNMIEFKHSLHSELQETTLWGYDGNYPGPTIKVESGEKVFIKW
INNLPDKHLLPIDHTIHGAHLDLPEVRTVVHVHGASVEWESDGHPEAWFTNGFKQVGPYFRKQIYQYDNDNR
ACTLWYHDHTLGITRLNVYAGLAGFYLISDSQERSLNLPSGIYDVPLILQDKTINQDGSLYYPKQPEKPIPG
L-ETSIIPEFI-GETILVNGKIHPYMKVEPRKYRFRLLNASNSRFFRMKLESGQLFYQIATDSGLMQQPIGI
TEIILAPAERAEVIIDFANLYGRNIIMTNDAPIGEPVNVNT-NTVMQFRVNLPLSSIDTSVIPAFMVPLTKL
EEQAATKIRYLTLSHKMD-QYNREHMLLDNKMWDDPITENPKLGSTEIWYLINLTKDSHPIHLHLVDFQILD
RRNFDLEKYIKEKIIEYT-SPSIPPEAQELGDKDTVIANPNQITRIIMDFGPYTGFYVWHCHMLEHEDYEMM
RPFIVIR---
>WP_062183579
MILSKFVDELLIPPVLKPCQKNQYDTYYEVNMTEFRQSLHSELMETTVWGYEGSYPGPTIEVESGERVWIKW
INNLPKKHLFPIDYTVHGAHRDVPDVRTVVHVHGASVEWESDGYPESWFTKGFEQVGPYFKKKIYQYTNNMR
ASTLWYHDHALGITRLNVYAGLAGFYLIRNQGERLLNLPSGQYDIPLIIQDKSFNEDGSLFYPKQPDKTVQE
L-ETSIVPEFF-GDTNLVNGKIWPYLKVEARKYRFRLLNASNSRFYRIRLDSGQHMYQIGTDRGFMEYPIGI
KELTLAPAERAEVIIDFTNLEGKNIVMKNDAPAGQPASQNT-GTVMEFRVSLPLKSIDTSVIPSYLETLPKM
NEQTASRERHLTLDQATD-QYGREIMLLDNKDWEAPISENPKLGTIEIWNFINVTQDTHPIHIHLIDFQVLD
RRTFDVERFKKERVIHYT-SQVMPPEPQERGLKDTVRVNPNEVTRIIMHFDTFAGLYVWHCHMLEHEDYEMM
RPFMVIR---
>WP_090831465
MKLTKFVDELPLLPILKPKSKNQHYTYYEVQMNEFKQKLHRDLGETTVWGYEGSYPGPTIEVESGEKVFVKW
MNHLPTKHLFPFDHTVHGAHSDVPEVRTVVHVHGASVESESDGYPEAWFTNYFERVGPYFKKQIYQYDNKMH
SCTLWYHDHALGITRLNVYAGLAGFYMVRDDHERSLNLPSGKFEVPLMIQDKTFNQDGSLYYPKQPEKPVPG
L-KTSIVPEFI-GETILVNGKAYPYLRVETRKYRFRILNASNTRFYRIYLDSHQLMYQIATDGGLMEQPIGI
REILLAPAERVEVIIDFSNLEGKRIIMKNDAPAGNPVNENT-DTVMQFRVNLPLSSIDTSVIPAFLTRHPKL
YEHSATRKRYLTLNNDKD-QYGREVMLLDNKHWDDPITEDPKLGSTEIWYLINLTSDTHPIHLHLIDFQILD
RTDFDNEKFNKERIIHYT-GPAMHPEPQERGLKDTVRANPHQVTRIMMKFGPYTGLYVWHCHILEHEDYEMM
RPYIVIR---
>WP_111616421
MNLTKFVDELPIPPILKPFRKNPFQTIYKVRMVECKQSLHRELNDTKLWGYEGCYPGPTIEVESGEKVFVKW
TNNLPPKHLLPIDFTVHGAHSDVPEVRTVVHVHGASVEPESDGYPEAWFTSSFEQVGPFFRKKVYRYDNVMR
ACTLWYHDHTLGITRLNVYAGLAGFYLIRDQRERSLNLPCGQFEIPLIIQDKSFHEDGSLFYPRQQDKPIPQ
L-ETSIAPEFF-GNTILVNGKVWPFVNVEPRKYRFRLLNGSNSRFFRFKLDSHQLFYQIGTDGGLMEYPIGI
NEILLAPAERADVIIDFTNLNGKRIIMKNDAPAGEAKNMI--DTVMEFRVELPLSSIDTSIIPSYLRHFRKL
NVQSASVKRKLTLDHTLD-RYGREIMLLDSKGWDAPISEKPTLGSTEIWYLINLTEDSHPIHLHLIHFQILD
RRDFDVEGYKKKKVIKYT-GPPLPSKYYEKGWKDTVIANPNQITRIIMKFGPYTGLYVWHCHMLEHEDYEMM
RPYIVIKNKS
>WP_066248522
MKLAKFVDELPIPAMLKPRWRDPASSYYEVKMTEFKHSFHRELKDTTVWGYEGGYPGPTIEAESGEKVYINW
INDLPAKHLLPVDFTVHGAHKDVPEVRTVVHVHGACVEWESDGYPEAWFTKDFEKVGPYFRKQVNRYDNCQR
ACTLWYHDHTLGITRLNIYAGLAGFYLIRDQRERLLNLPSGVYDVPLMIQDKTFHHDGSLSYPKQPEKPVPE
L-ETSIVPEFF-GDTLLVNGKVFPFLKVEPRKYRFRLLNAANSRFFRLKLDSGQRMYLIATERGFMQQPIGV
TEILLSPAERADVIIDFTNLEGKNIIMKNDAPAGDPVTEDT-GTVMQFQVVLPLAHVDTSVIPASLMPVPLL
NDQVSSKTRYLTLDDRMD-AYGREWMLLDNKSWDASISENPKLGSTEIWYLINLTNDSHPIHIHLIDFQVLD
RRDFDVDRYKKEKTIHYT-GPAHPPEPHERGWKDTVRADPNQVTRIIIKFGPFTGLYVWHCHMLEHEDYEMM
RPFIVIR---
>WP_098263815
MKLAKFVDELSIPAILKPRWKDAASSYYEVKMTECKHSFHRDLKESTVWGFEGGYPGPTLEVESDEKVYIKW
INDLPAQHLLPVDYSVHGAHKDVPEVRTVVHVHGACVEWESDGYPEAWFTKGFEKVGPYFRKQVNRYDNCQR
ACTLWYHDHALGITRLNMYAGLAGFYLIRDQRERSLNLPSGKYEVPLMIQDKTFHPDGSLSYPKQPKKPVPE
L-ETSIVPEFF-GDTLLVNGKVFPFLKVEPRRYRFRFLNAANSRFFRLKLDSGQRMYLIATERGFMQEPVGV
NEILLSPAERAEVIIDFTNLEGKHIIMKNDAPAGEPVGEDT-GTVMQFQVVLPLARVDTSVIPAFLMPVPRL
HEQASSRSRFLTLDTKMD-SYGREWMLLDNKSWGAPISENPKLGSTEIWYLINLTKDSHPIHIHLIDFQVLD
RRDFDVDRYKKEKTIHYM-GPAHPPEPHERGWKDTVRADPKQVTRMIMRFGPFTGLYVWHCHMLEHEDYEMM
RPFIVIR---
>WP_166251179
-------------------------------MTDFKHSFHRDLNDTTVWGFEGGFPGPTLEFESGEKVYIKW
INDLPAQHLLPVDYSVHGAHKDVPEVRTVVHVHGACVEWESDGYPEAWFTKGFEKVGPFFRKQVYCYDNCQR
ACTLWYHDHALGITRLNVYAGLAGFYLIRDQRERLLNLPSGKYEVPLMIQDKTFHQDGSLYYPKQPKKPVPE
L-EASIVPEFF-GDTLLVNGKVFPFLKVEPRKYRFRLLNAANSRFFRLKLDSGQRMYLIATERGFMQEPIGV
NEILLSPAERAEVIIDFTNLEGKHIIMKNDAPAGDPVDEDT-GTVMQFQVVLPLARVDTSVIPAVLMPVPRL
HEQSSSKSRYLTLDDKMD-SYGREWMLLDNKSWDAPISENPKLSSTEIWYLINLTPDSHPIHIHLIDFQVLD
RRDFDVDRYKKEKTIHYT-GPAHLPEPQERGWKDTVRADPKQVTRIVMRFGPFTGLYVWHCHMLEHEDYEMM
RPFIVIR---
>WP_218350932
MMLSKFVDELPIPPILKPQWKDSVYTYYEVKMTEFKQSLHRELNDTTVWGYEGSYPGPTIEVESGEKVFIKW
INDLPDKHLLPVDYTVHGAHKDVPEVRTVVHVHGACVEWESDGYPEAWFTKGFEKVGPFFKKQVYQYDNCDR
ASTLWYHDHTLGITRLNVYAGLAGFYLIRDPLERSFNLPSGKYDVPLVIQDKTFNQDGSLYYPKQPQKPVPE
L-ETSVVPEFF-GDTILVNGKVHPYVNVEPRKYRFRLLNAANSRFFRIKLDSGQRMYLIATERGLMQQPIGV
NELLLSPAERADVIIDFTNLEGKNIIMTNDAPAGDPVNEHT-GTVMQLRVTQPLANVDTSVIPAYMMPYPLM
NEQSASKSRNLTLTDNMD-RYGRALMLLDNKQWDDPITENPKLGSTEIWYLINLSPDSHPIHIHLIDFQVID
RRNFDVDRYNKEKTIHYT-GPPLPPEPQERGWKDTVRADPNQVTRIIMKFGPFTGLYVWHCHMLEHEDYEMM
RPFMVIR---
>WP_144550746
KNLSRFVDELPIPPILNPRWKDSSYTYYEVKMTEFKQSLHRELNDTTVWGYEGIYPGPTIEVESNENVYIKW
SNDLPDKHLLPIDYTVHGAHKDVPDVRAVVHVHGACVEWESDGYPEAWFTKGFEKVGPYFKKQVYHYTNCDH
ACTLWYHDHALGITRLNVYAGLAGFYLVRNQRERSLNLPSGKYDIPLLIQDKAFHQDGSLYYPKQPEKPVPG
L-ETSIVPEFF-GDTLLVNGKVYPFLKVEPRKYRFRLLNASNSRFFRIKLDSGQRMYLIATERGLMQQPIGV
KEILLSPAERAEVIIDFTNLEGRKIIMTNDAPAGKPVDEQT-RSVMQFRVTLPLSSVDTSVIPASMMPIPVM
HEQSASKERYLTLNDSMD-QMGRPLMLLDNKQWDDPISENPKLGSTEIWYLINLSQDSHPIHLHLVEFQILD
RRGFDVDRYNQEKIIHYT-GPAIPPEPYERGWKDTVRADPNQVTRIIMKFGPFTGLYVWHCHMLEHEDYEMM
RPFIVIR---
>WP_098571648
-------------------------------MTEFKQSLHLELNDTTVWGYEGSYPGPTIEVESGENVYIKW
INDLPDKHLLPIDYTVHGAHKDVPDVRTVVHVHGACVEWESDGYPEAWFTRGFEKVGPYFKKQVYHYTNCDH
ACTLWYHDHTLGITRLNVYAGLAGFYLVRSQRERSLNLPTGKFDVPLLIQDKTFHHDGSLFYPKQPKKPVPG
V-ETSIVPEFF-GDTLLVNGKVSPFLNVEPRKYRFRLLNGSNSRFYRIKLDSGQRMYLIAAERGLMEQPMGV
NEILLAPAERVEVIIDFTNLEGRKIIMTNDAPAGHPVNEQT-GSVMQFRVTLPLSSVDTSVIPAYLMPYRLM
NEQDASKSRYLTLNDRMD-QYGRPLMLLDNKTWDDPISENPKLGSTEVWYLINLSPDSHPIHLHLVEFQVLD
RRGFDVDRYTKEKIIHYT-GPAIPPEPHERGWKDTVRADPNQVTRIMMKFGPFTGLYVWHCHMLEHEDYEMM
RPFIVIR---
>WP_081825646
-------------------------------MTEFKQSLHRELNDTTVWGYEGSYPGPTIEVESGENVYIKW
INDLPDKHLLPIDYTVHGAHKDVPDVRTVVHVHGACVEWESDGYPEAWFTRGFEKVGPYFKKQVYHYTNCDH
ASTLWYHDHALGITRLNVYAGLAGFYLVRSQRERSLNLPSMPYDVPLVIQDKTFHQDGSLFYPKQPEKPVPG
L-DTSVVPEFF-GDTLLVNGKVSPFLKVEPRKYRFRLLNASNSRFFRMKLDSGQQMYLIATERGLMQQPMGV
KELLLSPAERAEVIIDFTNLEGRKIILTNDAPAGNPVDEQT-GSVMQFQVTLPLSSVDTSMIPAYMVPYRLM
NEQSASKSRYLTLNDSMD-KYGRPLMLLDNKQWDDPISENPKLGSTEIWYLINLSPDSHPIHIHLIEFQVLD
RRGVDVDWFNKNKTIHYT-GPEIPPEPHERGWKDTVRADPKQVTRIMMKFGPFTGLYVWHCHMLEHEDYEMM
RPFIVIR---
>WP_097976151
MNLTKFVDELPIPSVLTPRWKDQFYTYYEVTMSEFKQSLHSELGDSTVWGYEGSYPGPTIKVEKGEIVFIKW
INALPDKHLFPIDYTVHGAHKDVPQVRTVVHVHGACVEPESDGYPEAWFTKDYKQVGRYFRKQVYRYDNCDC
ASTLWYHDHALGITRLNIYAGLAGFYLISDQKESSLNLPNGKYDVPLLIQDKSFNHDGSLYYPKQPDKPIKE
L-QTSIIPEFI-GDTVIVNGKVHPYLKVEPRKYRFRLLNGSNSRFFRIKLDSGQLMYQIATEGGFMQHPIGI
NELMLSPAERAEVIIDFTNLEGKKIIMQNDAPTGRPVDENT-GTVMQFLVTLPLSNVDTSMIPANMVSIPKI
NEQSASMQRYLTLDHKMD-QYGREIMLLDNKHWDAPITENPKLGTTEIWYLINITPDAHPIHLHLIDFQILD
RRNFDVEKYKKERIIQYT-DPPTPPKPQECGWKDTVQANPNQVTRIIMRFGPFTGLYVWHCHMLEHEDYEMM
RPFIVIQ---
>SFC78930
MNLSKFVDELPIPPILKPRWKDHFYTYYEVTMTEFKQSLHSELNDSTVWGYEGSYPGPTIKVEKGEIVFIKW
INDLPDKHLFPIDYTVHGAHKDVPQVRTVVHVHGACVESESDGYPEAWFTKDYKQVGRYFRKQVYRYDNCDC
ASTLWYHDHALGITRLNIYAGLAGFYLVSDQKEGSLNLPNGNYDVPLLIQDKSFNHDGSLYYPEQPDQPIKE
L-QTSIIPEFI-GDTVIVNGKVHPYLKVEPRKYRFRLLNGSNSRFFRFKLNTGQLMYQIATEGGFMQHPIGI
NELMLSPAERAEVIIDFTNLEGKKIIMQNDAPTGRPVDENT-GTVMQFLVTLPLSNLDTSMIPASMVTIPKI
NEQSASMKRYLTLDHRMD-QYGREIMLLDNKHWDAPITENPKLGTTEIWYLINLTPDAHPIHLHLINFQILD
RRNFDVEKYKKEKIIHYT-DPPSPPNPQECGWKDTVQANPNQVTRIIMRFGPFTGLYVWHCHMLEHEDYEMM
RPFIVIQ---
>WP_098427110
MNLSKFVDELPIPPILKPRWKDHFYTYYEVTMKEFKQSLHSELNDSTVWGYEGSYPGPTIKVEQGEIVFIKW
INDLPDKHLFPIDYTVHGAQKDVPHVRTVVHLHGACVEPESDGYPEAWFTKDYKQVGRYFRKQVYRYDNCNC
ASTLWYHDHALGITRLNIYAGLAGFYLISDQKESSFNLPNGKYDLPLLIQDKSFNHDGSLYYPEQPEQPIKE
L-QMSIIPEFI-GDTVIVNGKVHPYLKVEPRKYRFRLLNGSNSRFFRFKLDSGQLMYQIATERGFMQHPIGI
NELMLSPAERAEVIIDFTNLEGKKIIMQNDAPTGKPVDENT-GTVMQFLVSLPLSNVDTSMIPANMVTIPKI
NEQSASIKRYLTLDHRLD-QYGREIMLLDNKHWDAPITENPKLGTTEIWYLINLTPDAHPIHLHLIDFQILD
RRNFDVEKYKKERIIHYT-DPPTPPKPQECGWKDTVQANPNQVTRIIMRFGPFTGLYVWHCHMLEHEDYEMM
RPFIVIH---
>WP_098811722
MILSKFVDELPIPPILKPRWKDQFYTYYEVRMTEFNQSFHSELNDTTVWGYEGSFPGPTIRVESGEIVFIKW
INNLPDQHLFPIDYTVHGAHKDVPDVRTVVHVHGACVESASDGYPEAWFTKDFKQVGRYFTKQIYRYDNCDC
ASTLWYHDHALGITRLNVYAGLAGFYLISDQNEHRLNLPNGKYDVPLLIQDKSFHYDGSLLYPSQPDKPVKE
L-QTSILPEFV-GDTVVVNGKVHPYFNVEPRKYRFRLLNASNSRFFRIKLDSGQLMYQIATDGGFIQHPVGI
NELMLSPAERAEVIIDFTNLEGKYIMMTNDAPAGKTVDENT-GTVMQFRVSLDLSNIDTSMIPRYLQDVPKL
NARSASMSRYLTLNHTMD-QFGREIMLLDNKKWDAPISETPQLGSTEIWYLINLTPDAHPIHLHLIDFQILD
RRNFDIEKYKKERVIHYT-GPAIPPEPQENGWKDTVQSYPNQVTRIIMKFGPFTGLYVWHCHMLEHEDYEMM
RPFIVIQ---
>WP_172447649
MSLSKFVDELPIPPILKPLWKDHFYTYYEVRMTEFKQSLHSELDDSTVWGYEGSYPGPTIQVESGEKVFIKW
INHLPDRHLFPIDYTVHGAHMDLPEVRTVVHVHGACVESDSDGYPEAWFTRDFIQVGRYFKKQVYRYDNCDC
ASTLWYHDHTLGITRLNVYAGLAGFYLISDQNEHLFNLPSGKYDVPLMIQDKSFNHDGSLFYPNQPDKPIKE
L-QTSILPEFV-GDTIVVNGKVHPYFNVEPRKYRFRLLNASNTRFFRFTLDSGQLMYQIATEGGFMQHPIGI
NELMLSPAERAEVIIDFTNLEGKSIILKNDAPAGNAVDENT-GTIMQFRVTLPLSNIDTSMIPGYMMSIPKI
NERSVSMERYLTLNHEMD-QYGREIMLLDNKHWDAPISENPKLGSTEIWYLINLTPDAHPIHLHLIDFQIVD
RRNFDVEKYKKERIIHYT-GPAIPPKPQENGWKDTVQSNPNQVTRIIMKFGPFTGLYVWHCHMLEHEDYEMM
RPYIVIQ---
>WP_053416774
MFLSKFIDELPIPPVLKPRRKDHLYTYYKVKMTQFKQSIHSELPDTTVWGYEGSYPGPTFEVESGERVYIKW
SNNLPPTHLLPIDHTVHGAHTDVPDVRTVVHVHGASVESDSDGYPEAWFTKGFEQVGPYFRKKVYQYDNNMR
ACTLWYHDHTLGITRLNVYAGLAGFYLIRNHRERLLNLPNGKYEIPLIIQDKTFNKDGSLYYPTQPRKPVPE
L-ETSIVPTFI-GDTILVNGKVWPYLNVEPRKYRFRLLNGSNSRFYNIKLDSGQLIYQIGTDGGLMEYPIGV
REIMLSPAERADVIIDFTNLEGKNVIMINDAPTGVPVDENT-SIVMQFKVTLPLSCIDTSAIPANLVSLPKI
NEQAASKKRYLYFNMNTD-KFGRPLMLLENKHWDDPITENPKLGATEIWYLINASPDSHPMHLHLIHFQIID
RRDFDVEKFNKEGIIQYT-GPSIPPEAQERGWKDTVRANPYQVTRIIMKFGPYIGLYVWHCHVLEHEDYEMM
RPYIVIK---
>SES18974
MILSKFIDELPILPVLKPRRKDHFFTYYKVNMTEFKQSLHSELPNTTVWGYEGSYPGPTIEVESGEKVFIKW
SNNLPKKHLLPIDHTVHGAHMDVPEVRTVVHVHGASVESESDGYPEAWFTKGFEQVGPYFRKKVYQYDNIMQ
ACTLWYHDHALGITRLNVYAGLAGFFLVRNQQERSMNLPSGDFEIPLIIQDKSFNKDGSLYYPKQPEKQVSE
L-ETSVIPEFI-GDTILVNGKVWPYLNVEPRKYRFRLLNGSNTRFYRIKLDSGQLIYQIGTDGGLMEYPIGI
KEIKLAPAERVDIIIDFTNLEGRNIIMKNSAPAGETPNDNTVGEVMKFRVILPLSSVDTSVIPAYMMPLPEI
IEQSASKIRYLTLKNNMD-QYGRDFMLLDNKRWDDPITEKPELGSTELWYLINLTADTHPIHIHLIDFQILD
RRDFDVEKYKKEKIIHYT-GPAISPEPQERGLKDTVRANPKQITRIIMKFDAYKGLYVWHCHILEHEDYEMM
RPFIVIG---
>WP_126051435
MILSKFLDELPIPPVLKPLQKNESYTYYEVNMTEIKQSLHSELSETTVWGYEGCYPGPTIEVASGEIVFIKW
MNNLPDRHLLPIDHTVHGAHMDVPEVRTVVHVHGACVEWESDGYPEAWFTKGFKQVGRYFRKQIYRYDNCNH
ACTLWYHDHALGITRLNIYAGLAGFYLIRDQRERSLNLPSGKYEVPLLIQDKTFNNDGSLYYPKQRPKPVSG
L-ETSIVPEFV-GETILVNGKVYPYLKVEPRKYRFRLLNASNTRFFRIKLDSGQLMYQISTDKGFMQHPIGI
RQILLAPAERADVIIDFSNLEGENITMTNDAPTGSPPNDNT-GTVMQFRVILSLSSVDTSAIPAYMFPFHKL
NERLALKVRYLTLNETRD-KFGRELMLLDNKQWDAPISENPKLGSTEIWYLINLTKDSHPIHLHLIEFQILD
RRDFDIERYTKEKMLHYT-GAAVPPEPQERGWKDTVRANPKQVTRIIMRFGPYTGLYVWHCHMLEHEDYEMM
RPYVVIR---
>WP_153126957
MILTKFMNELPILPILKPLRKNPFYTYYKVNMTEFKQCLHSELNETTVWGYEGSYPGPTIEVESGDKVFIKW
CNSLPKKHLLPVDYTVHGAHLDVPEVRTVVHVHGASVEAESDGYPEAWFTNGFEQVGPYFTKKVYEYSNYMR
ACTLWYHDHALGITRLNIYAGLAGFYLIRDQQERLLNLPRGPYEIPLIIQDKSFHKDGSLYYPRQPKESVPG
L-ETSIVPEFF-GDTILVNGKVWPYLKVEPRKYRFRLLNASNSRFFRIKLDSGQLMYQIGTDRGFMKYPIGI
KEIILSPSERADVIIDFANLDGKNMILTNDAPAGEPTNKDT-GTIMEFRVTLPLSSIDTSVIPSYLSSFPKM
KEESASKARYLTLDEKTD-QYGRPLMLLDDKKWDAPITENPKLGTTEIWYLINLTKDSHPIHIHLIDFQVLD
RRAFDVDRFKKERVIHYT-GPSIPPEPQERGWKDTVRANPKEVTRVIMNFGPYTGLYVWHCHMLEHEDYEMM
RPFVVIRS--
>WP_202186481
MILSKFVNELPIPPVLKPRRKDQFHTYYKVNMTEFKQSLHSELNDTKVWGYEGSYPGPTIEVESGEKVVIKW
TNNLPAKHLLPVDYTVHGAHLDVPEVRTVVHVHGASVEPESDGYPEAWFTRGFKQVGPYFRKKVYQYDNNMQ
ACTLWYHDHTLGITRLNIYAGLAGFYLIRDHRERLLNLPCGQYEIPLIIQDKSFNEDGSLFYPRQPEKPVPQ
L-ETSIVPEFF-GDTILVNGKVWPFLNVEPRKYRFRLLNGSNSRFYRFKLDSGQLIYQIGTDGGLMEYPIGM
KEIILAPAERADVIIDFTNFEGKNIILKNGAPAGEPENVV--DTVMEIRVTLPLLSIDTSVIPSYMKPFPKM
SEQSASKERHLTLDEKTD-KYGREIMLLDGKGWGAPITEYPKVGSTEVWYLINLTDDSHPIHIHLIHFQVLD
RRAFNVEIYKKERVIQYT-GPLMPPEPQERGWKDTVNANPNEVTRIIMTFGPYTGLYVWHCHMLEHEDYEMM
RPYIVIR---
>GIN96888
IGLSKFVDELPIPPVLQPRWKNKFYTYYEVNMTEFKQSLHKELNDTTVWGYEGSYPGPTIEVNSGEIVFIKW
MNDLPDKHLFPIDYTVHGAGMEVPEVRTVVHLHGACVEWESDGYPEAWFTKGFQQVGPYFRKQIYRYDNCNS
ACTLWYHDHALGITRLNIYAGLAGFYFIRDQRERLLNLPCGKYEIPLMLQDRSLNKDGSLFYPKQPDSPVPE
L-ETSIIPEFF-GNTIVVNGKVHPFLKVEPRKYRFRLLNGSNSRFFRIKLDSGQLLYQIATDSGFMEYPIGV
KEILLAPAERAEIIIDFANLEDKHIIMINDAPTGAPPDEDT-GTVMQFSVTLPLSSVDTSVIPANMAPFPQI
NEQLSSNSRYLTLNDNRD-QYGREFMLLDNKEWGAPISENPKLGSTEIWYLINLTGDSHPIHLHLIDFQIID
RRNFDVDKYNKEGVIHYT-SPAIPPEPQERGWKDTVRANPEQVTRIIMKFGPFTGLYVWHCHILEHEDYEMM
RPYIIVR---
>WP_191815152
MGLTKFVDELPIPPVLQPREKNKFYTYYEVNMTEFKQSLHKELNDTTVWGYEGNYPGPTIEVNSGEIVFIKW
MNNLPDKHLLPVDYTVHGAGMDVPEVRTVVHLHGACVEWESDGYPEAWFTKGFQQVGPYFRKQIYRYDNCNS
ACTLWYHDHTLGITRLNIYAGLAGFYFIRDQRERLLNLPCAKYEIPLMLQDKSLNKDGSLFYPKQPDPPVPE
L-ETSIIPEFF-GNTIVVNGKVHPFLKVEPRKYRFRLLNGSNSRFFRIKLDSGQLLYQIATDSGFMEYPIGV
KEILLAPAERAEIIVDFTNLEDKHIIMKNDAPTGTPPDENT-GTVMKFAVTLPLSSVDTSTIPTNMAPFPKI
NEQLSSKSRYLTLNDNRD-RYDREFMLLDNKEWRAPISENPKLGSTEIWYLINLTSDTHPIHLHLIDFQIID
RRNFDVDKFNKEGVIHYT-SPAMPPEPQERGWKDTVRANPKQVTRIIMKFGPFTGLYVWHCHILEHEDYEMM
RPYIVVR---
>GGB62656
FNLTKYVDELPIPPVLKPRWKNQFYTYYEINMTEFKQSLHNELNDTTVWGYEGSYPGPTIEVESGEIVYIKW
INNLPDKHLLPVDYTVHGAHMDVPEVRTVVHVHGACVESESDGYPEAWFTKGFKQVGRYFRKQVYRYDNCNQ
ACTLWYHDHTLGITRLNVYAGLAGFYLIRDQRERYLNLPSRKYEIPLIIQDKTFNKDGSLFYPKQPDQPIPE
L-ETSVVPQFI-GETILVNGKVHPYLKVEPRKYRFRLLNGSNTRFFRMKLDSGQLMYQISTDGGFMQQPIGV
TEIMLSPAERADVIIDFTNSEGKNIIMTNDAPTGVPVDGNT-GTVMQFRVALPLSNIDTSVIPAYMVPLQKI
NEQEASKKRFLSFKKDMD-KFGRPYMLLDNKQWDAPITENPKLGSTEIWYLINVSPDSHPIHLHLVDFQIID
RRDIDAEKFNKEGIIQYT-GPAVPPAPQERGWKDTVRANPNQVTRIIMKFGPYTGLYVWHCHVLEHEDNEMM
RPFIVIQ---
>GAY77622
MILSKFVDELPIPPILKPRWKDPFYTYYEVTMTEFRQSLHRQLNDSTVWGYEDGYPGPTIEVERGEKVLIKW
MNNLPDKHLFPIDYTVHGAHQDVPDVRTVVHVHGACVEWESDGYPEAWFTKGFKHVGPYFRKQIYRYDNCNH
ACTLWYHDHTIGITRLNIYAGLAGFYLIRENRERSLNLPSGNYEIPLMIQDRTFNKDGSLYYPKQPEKPIPE
L-EMSITPEFI-GDTILVNGKVWPYLKVEPRKYRFRLLNASNTRFYRIKLDSGQLMYQIATDGGLLDYPIGI
KEIMLAPAERADVIIDFTNLEGKNIIMTNDAPAGAQPDPSTVGQVMQFRVTLPLSSVDTSTIPANLIPVPKI
KEQSVSRIRYLTLNDTMD-QYGREWMLLDHKPWAAPISENPKLGATEIWYLINVTGNSHPIHLHLIDFQILD
RRNFDVDTFNKEKVIDYT-GPAMPPEPQERGWKDTVRANPKQVTRIIMQFGPFTGLYIWHCHILEHEDYEMM
RPYIVIR---
>WP_034768470
MILSKFVDELPIPPILKPRWKDQFYTYYEVNMTEFSQSLHSQLNNSTVWGYENGYPGPTIEVESGEKVFIKW
INNLPDKHLFPIDYTVHGAHWDVPDVRTVVHVHGACVEWESDGYPEAWFTKGFKQVGPYFRKQIYRYDNCNH
ACTLWYHDHTIGITRLNIYAGLAGFYLIRENRERSLNLPSGKYEIPLMIQDKTFNEDGSLYYPKQPEKPIPE
L-ETSIIPEFI-GDTILVNGKVWPYLEVEPRKYRFRLLNASNTRFYRIKLDSGQFMYQIATDGGLLEYPIGI
REIMLAPAERADVIIDFTNLEGKNIIMTNDAPAGDKPDPLTVGQVMQFRVTLPLSSVDTSTIPAYMVPVPKI
KEQSVTRIRYLTLNDTMD-QYGREWMLLDNKPWDAPISENPKLGTTEIWYLINVTDDSHPIHLHLIDFQILD
RRNFDVDKFNKEKVIEYT-GPAMPPEPQERGWKDTVRANPKQVTRIIMEFGPFTGLYIWHCHILEHEDYEMM
RPYIVIR---
>WP_141191038
MILSKFIDELPIPPILKPRWKNQFYTYYEVNMTELRQSLHSQLNDTTVWGYEDGYPGPTIEVESGEKVFIKW
INNLPDKHLFPIDYTVHGAHRDVPDVRTVVHVHGACVEWESDGYPEAWFTKGFKQVGPYFRKQIYRYDNCNH
ACTLWYHDHTIGITRLNIYAGLAGFYLIRENRERSLNLPSGKYEIPLMIQDKTFNKDGSLYYPKQPEKPIPE
L-EMSITPKFI-GDTILVNGKVWPYLKVEPRKYRFRLLNASNTRFYRIKLDSGQLMYQIATDGGLLEYPVGL
KEIMLAPAERADVIIDFTNLEGKNIIMTNDAPAGDKPDPNTVGQVMQFRVTLPLSSVDTSTIPAHMIPVPKT
KEQSVTRVRCLTLNDNMD-QYGREWMLLDNKPWDAPISENPKLGATEIWYLINVTDDSHPIHLHLIDFQILD
RRNFDVEKFNKEKVIEYT-GPAMPPEPQERGWKDTVRANPKQVTRIIMQFGPFTGLYVWHCHILEHEDYEMM
RPYIVIR---
>WP_061569042
MRLSKFADELPVPPVLQPRWKDPFHTYYEVNMTEFKQSLHRELNDTTVWGYEGSYPGPTIEATSGERVFIQW
INRLPDKHLLPVDRTVHGAHGNVPEVRTVVHVHGASVEWESDGYPEAWFTRGFQQTGPFFRKPIYRYDNTER
ACTLWYHDHALGITRLNVYAGLAGFYLIRDHRERRLNLPSGKYEIPLMIQDKTFKEDGSLYYPEQPEKPVPG
L-ETSIVPEFF-GNTILVNGKVWPYLKVEPRKYRFRLLNASNARFYRLKLDSGQLFYQIGTDGGFMPHPIGV
REITLAPAERADVIIDFANLAGKKITMTNDAPAGDPPDEHT-GTVMQFRVSLPLSGVDTSEIPAVLLPLPKI
NEGSAAKIRYLTLNDRQD-PYGREWMLLDNKPWDAPVTETPKLGSTEIWCLINLTADTHPIHLHLIDFQILD
RRDFDAERFKKEGVIRYT-GPPIPPEPQERGWKDTVRANPNQVTRIIMRFGPYTGLYVWHCHILEHEDYEMM
RPYLVIR---
>WP_188646592
MILSKFVDELPILPILKPRRKDQFHTYYEVNMTEFKQSLHSKLNDTTVLGYEGSYPGPTIEVESGEKVFVKW
INNLPAKHLLPVDYTVHGAHMDVPEVRTVVHVHGASVEPESDGYPEAWFTKGFEQVGPYYTKKVYQYDNYMR
ACT--HHDHALGITRLNVYAGLAGFYLVRDQQERLLNLPCGPYEIPLMIQDKSFNEDGSLYYPRQPEKPVPE
L-ETSVVPEFI-GDTILVNGKVWPYLKVEPRKYRFRLLNASNTRFYKIKLDSGQLIYQIGTDGGLMEYPIGV
EEIMLAPAERADVIIDFTNLEGKNIIMTNDAPAGDPPNPNTVGTLIQFRVTLPLSSIDTSVIPSYMGPLPKQ
REQSASKIRYLTLDDITD-QYGREFMLLDGKRWGDPITEDPKLGSTEIWHLINLTDDTHPIHFHLIDFQILD
RRAFDVERFKKERVIHYT-GPSIPPEPKERGWKDTIRANPKQVTRMIMKFGPYTGLYVWHCHILEHEDYEMM
RPFVVIR---
>MBN2910249
MILSKFVDKLPIPPVLKPCRKDPFHTYYKVNMTEFKQSLHSELNDTTVWGYEGSYPGPTIEVESGEKVFIKW
INNLPAKHLLPVDYTVHGAHMDVPEVRTVVHVHGASVEPESDGYPEAWFTKGFKQVGPYYTKKVYRYDNYMR
ACTLWYHDHALGITRLNVYAGLAGFYLIRDQQERLLNLPCGPYEIPLMIQDKSFNKDGSLFYPKQPEKPIPQ
L-ETSIVPEFI-GNTNLVNGKVWPYLKVEPRKYRFRLLNASNTRFYRLKLDSGQFFYQIGTDGGLMEYPIGV
KEIMLAPAERADVIIDFTNLEGKNIIMTNDAPAGASPNPNTVGTVMQFRVTLPLSSIDTSVIPSYLGSLPKL
REQSASKIRYLTLDDITD-QYGREWMLLDGKRWDAPITENPKLGSTEIWYLINLTTDTHPIHIHLVDFQILD
RRAFDVERFKKERVIHYT-GPSIPPEPQERGWKDTVRANPNQVTRIIMRFGPYTGLYVWHCHILEHEDYEMM
RPFVVIR---
>WP_093231592
MVLSKFADKLPILPVLKPCRKDQSHTYYEVKMTEFKQSLHSELNDTTVWGYEGSYPGPTIEVESGEKVFVKW
INNLPEKHLLPIDYTVHGAHLDVPEVRTVVHVHGASVEPESDGYPEAWFTKGFKQVGPYYTKKVYRYDNYMR
ACTLWYHDHALGITRLNVYAGLAGFYIIRDQHERSLNLPCGKYEIPLIIQDKSFNKDGSLYYPKQPEKPVPE
L-ETSVVPEFI-GDTILVNGKVWPYLEVEPRKYRFRLLNASNTRFYRLKLDSGQLLYQIGTDGGLMEYPIGV
QEIMLAPAERADVIIDFTNLEGKNIIMTNDAPAGDPPDPDTVGTVMQFRVTLPLSSIDTSVIPSYLGPLPKL
RERSASKIRYLTLDDITD-QYGREFMLLDNKRWDDPITEAPKLGSTEIWYLINLTNDSHPIHIHLVDFQILD
RRPFDVERFKKERVIHYT-GPSIPPEPQERGWKDTVRANPNQVTRMIMKFGPYKGLYVWHCHILEHEDYEMM
RPFVVI----
>WP_041067205
MTLSKFADELPIPPILQARWKDASHTYYEVRMTEFKQSLHSELNDTTVWGYEGSYPGPTIEVESGEKVFIKW
INDLPDKHFLPIDHTVHGAELNKPEVRTVVHVHGASVESESDGYPDAWFTKGFKQVGPYFRKQIYRYDNYMR
AVTLWYHDHTIGISRLNIYAGLAGFYLLRDQRERSLNLPSGRYEVPLIIQDKTFNKDGSLYYPKQPDPPVPE
L-ETSIVPEFI-GDTILVNGKVWPYLNVEPRKYRFRLLNASNTRFYRLKLDSGQLMYQIATDSGFMQHPIGV
KEIMLGVAERAEVIIDFSNLAGKNIIMTNDAPAGDPTNENT-GTVMQFRVTLPLSSVDTSVIPAYMVPFVPV
KEESASKIRYLTLNDNMD-KYGREFMLLDNKQWDAPITENPKLGATEIWYLINLTTDSHPIHIHLIDFQILD
RRNFDVEKYNKEKVIHYT-GPAMPPEPQERGGKDTVRANPNQVTRIIMKFGPYTGLYVWHCHIMEHEDYEMM
RPFIVIR---
>WP_098930503
MILSKFVDELPIPPILKPRWKDQLYTYYEVNMTEFKQSLHRQLNDTTVWGYEGSYPGPTIEVESGEKAYIKW
INNLPDKHLLPVDHTVHGAHLDVPEVRTVVHVHGACVEWESDGYPEAWFTNGFKQVGPYFSKQVYRYDNCEQ
ACTLWYHDHALGITRLNVYAGLAGFFLIRDQRERLLNLPSGKYDIPLIIQDKTFHKDGSLYYPKQPEKPVPE
L-ETSIVPEFF-GDTVLVNGKVYPYLKVEPRKYRLRLLNAANSRFFRIKLDSGQLMYQIATDGGLMQHPIGV
KEIMLAPAERADVIIDFTNLEGKNIIMKNDAPAGNPPDDNT-GTVMQFRVTLPLASVDTSVIPAYMMHIPKM
NEQSASNSRYLTLNDNMD-PFGREWMLLDNKQWDAPITENPKLGSTEIWYIISLTKDSHPIHLHLVDFQILD
RRDFDVEKYKKEKIIDYM-GPAIPPEPQERGWKDTVQANPNQVTRIIMKFGPFTGLYVWHCHILEHEDYEMM
RPFIVIR---
>WP_063234339
MILSKFVDELPIPPILKPRWKDQFYTYYEVNMTEFKQSLHRELNDTTVWGYEGSYPGPTIEVERGEIVFIKW
INNLPDKHLFPVDYTVHGAHMDVPEVRTVVHVHGACVESESDGYPEAWFTKEFKQVGRYFRKQVYRYDNCGH
DSTLWYHDHALGITRLNVYAGLAGFYLIRDQHERLLNLPSEQYEIPLMIQDKTFNKDGSLYYPKQPDQPIPK
L-ETSIIPEFV-GDTIIVNGKVHPYLKVEPRKYRFRLLNASNTRFFRMKLDSEQPMYQIATDGGLMQHPIGV
KEIMLAPAERAEVIIDFTNLEGKYIIMTNDAPAGNQINENT-GTVMQFRVILPLSSVDTSVIPAYMMPVPKI
REQLASKVRYLTLNDNMD-KYGREFMLLDNKQWDAPITENPKLGSTEIWCLINLTTDTHPIHLHLIDFQILD
RRDFDVQRYKKEKIIHYT-GPAISPEPYERGWKDTVQSNPNQVTRIIMKFGPYTGLYVWHCHILEHEDYEMM
RPYIVIR---
>SMQ77777
IILTKFVDELPIPPVLKPRWTDQLYTYYEVNMTEFKQSLHSELNDTTVWGYEGSYPGPTIEVEKGKIVFIKW
INNLPDKHLFPVDHTVHGAHMDVPEVRTVVHVHGACVEWESDGYPEAWFTKGFKQVGRYFRKQIYRYDNCGH
DSTLWYHDHALGITRLNVYAGLAGFYLIRDQRERILNLPSGKYEIPIMIQDKTFNKDGSLYYPKQPDKPIPE
L-ETSIIPEFV-GKTILVNGKVHPYLEVEPCKYRFRLLNASNTRFFRIKLGSGQLMYQIATDGGFLQHPIGV
KEIMLAPAERAEVIIDFTNLEGKNIIMTNDAPAGDPVDENT-GTVMQFRVTHPLSSVDTSAIPAYIMPVPKI
NEQSASKIRYLTLNDNMD-KYGREFMLLDNKQWDAPITENPKLGSTEIWYLINLTTDTHPIHLHLIDFQILD
RRNFDVEKFNKEKMIHYT-GPAIPPEPYERGWKDTVRVNPNQIARIIMKFGPFTGLYVWHCHILEHEDYEMM
RPFIVIDK--
>WP_044477086
MKLEKFVDELPIPPILKPRWKNQFYTYYEVNMSEFKQSLHGKLHATTVWGYEGSYPGPTIEVESGEIVFVKW
INNLPDKHLFPVDYTVHGAHRDVPEVRTVVHVHGACVESESDGYPEAWFTKGFKQVGPYFRKQIYRYDNCTH
ACTLWYHDHSLGITRLNVYAGLAGFFLIRDHRERLLNLPSGKYDIPLMIQDKTFNQDGSLYYPKQPEKPVPE
I-ETSIIPEFI-GDTILVNGKVHPYLKVEPRKYRFRLLNASNTRFFRIKLDSGQLLYQIGTDGGFMQHPVGV
KEIMLSPAERAEVIIDFTNLEGKNIMMTNDAPAGDPVNENT-STVMQFRVTLPLSSVDTSVIPAYMIPIPQI
NEQSASRVRYLSLNDNMD-RYGREFMLLDNKQWDAPITENPKLGSTEIWYLINITTDTHPIHLHLINFQIID
RRDFDVEKYNKEKIIHYT-AQAIPPEPYERGWKDTVRANPNQITRIIMKFGPYTGMYVWHCHILEHEDYEMM
RPYIVIR---
>WP_089200414
MMLQKFVDALPIPPILTPKWKNQFYTYYQVNMTEFKQSLHSELNETTVWGYEGSYPGPTIEVGSGEITFIKW
INNLPDKHLLPIDFTVHGAHRDVPEVRTVVHVHGACVEWESDGYPEAWFTKEFKQVGPYFRKQVYRYDNCNH
ACTLWYHDHTLGITRLNVYAGLAGFYLIRDDRERILNLPSGKYEIPIMLQDKTFNKDGSLYYPKQPEKPIRE
L-ETSIVPEFI-GDTILVNGKVYPYLKVEPRKYRFRLLNASNTRFFRIKLDSGQLLFQIGTDGGFMQHPVGV
KEIMLAPAERADVIIDFSNLEGKNIIMVNDAPAGTPTDENT-GTVMQFRVTLPLSSVDTSVIPAHMRPFPKI
NGHLASKIRYLTLNDNMD-KFGREFMLLDNKQWDAPITENPILGSTEIWYLINLTTDTHPIHLHLIDFQILD
RRDFDVETYNKEKKIKYT-STAIPPEPQERGWKDTVRANPNQVTRIMMKFGPFTGLYVWHCHILEHEDYEMM
RPYIVIR---
>GGB42066
INLTKFVDELPIPPVLKPRWKDQFYTYYEVNMTEFKQSLHSELNDTTVWGYEGSYPGPTIEVESGEIVFIKW
INNLPDKHLLPVDYTVHGAHMDVPEVRTVVHVHGACVEWESDGYPEAWFTKGFKQVGRYFRKQVYRYDNCNH
ACTLWYHDHTLGITRLNIYAGLAGFYLIRDQRERYLNLPSGTYDIPLMLQDRTFNKDGSLYYPKQPEQPIPE
L-ETSIIPEFI-GDTILVNGKVYPYLKVEPRKYRFRLLNASNTRFFRMKLDSGQLMYQIATDGGFMEYPIGV
TEIMLSPAERAEVIIDFTNLEGKSIIMTNDAPAGDPVDENT-GTVMQFSVTLPLSSVDTSVIPANMMSLPQL
NEQSASRVRYLTLNDNMD-KYGREFMLLDNKQWDAPITENPKLGSTEIWYLINLTDDSHPIHIHLIDFQILD
RRDFDVEKYNKEGVIHYT-GPATPPEPQERGGKDTVRANPKQVTRIIMKFGPFTGLYVWHCHILEHEDWEMM
RPFMVIR---
>WP_088613823
MNLTKFVDELPIPPVLKPLWKDQFYTYYEVNMTEFKQSLHSELNDTTVWGYEGSYPGPTIEVESGEIVFIKW
INNLPDKHLFPIDYTVHGAYRDVPDVRTVVHVHGACVESESDGYPEAWFTNGFKQVGSYFRKQVYRYDNCNH
ACTLWYHDHALGITRLNIYAGLAGFYLIRDQQERYLNLPSGKYDIPLMLQDKTFNKDGSLYYPKQPDQPIPE
L-ETSIIPEFV-GDTILVNGKVHPYLKVEPRKYRFRLLNASNTRFFRMKLDSGQLMYQIATDGGLMQYPIGV
KEIMLSPAERADVIIDFTNLEGKSIIMTNDAPAGDPVDENT-GTVMQFSVTLPLSSVDTSVIPANMMSLPQL
NEQSASRVRYLTLNDNMD-KYGREFMLLDNKQWDAPITENPKLGSTEIWCLINLTDDSHPIHIHLIDFQILD
RRDFDVDKYNKEGIIHYT-SPATPPEPQERGGKDTVRANPKQVTRIIMKFGPFTGLYVWHCHILEHEDYEMM
RPFIVIQ---
>WP_098591376
MILSKFVDELPIPPILKAREKDQYHTYYEVNMTEFKQSLHSELNDTTVWGYEGSYPGPTIEVESGEKVFIKW
INNLPDKHLFPVDYTVHGAHADVPEVRTVVHVHGACVEWESDGYPEAWFTKGFKQVGPYFRKQVYRYDNCNR
PCTQWYHDHALGITRLNVYAGLAGFYLIRDHRERLLNLPGGKYDIPLMIQDKTFNKDGSLYYPKQQEKPVPG
L-DTSIVPEFF-GDTILVNGKVFPYLKVEPRKYRFRLLNASNTRFYRVKLDSGQLIYQIGTDGGLMEYPIGI
KEIMLAPAERADIIIDFSNLEGKEIIMTNDAPAGDPKNE-I-GSIMQFRVTLSLSNIDTSVIPTYMMPLPKI
REQVASKVRYLTLNDNMD-KYGREFMLLDNKQWDAPITENPKLGTTEVWYLINLTDDSHPIHLHLIDFQIVD
RRDFDVEKYNKERIIHYT-GSTMPPEPQERGWKDTVRANPKQVTRIIMKFGPYTGLYVWHCHILEHEDYEMM
RPYIVIQ---
>WP_210020674
MVLSKFVDELPIPTILMPTWKDQFYTYYEVNMTEFKQSLHSELNDTTVWGYEGGYPGPTIEVESAEIVLIKW
INNLPDKHLLPVDYTVHGAHVDVPEVRTVVHVHGACVEWESDGYPEAWFTKGFKQVGPYFRKQVYRYDNCSQ
ASTLWYHDHTLGTTRLNIYAGLAGLYLIRDQQERLLNLPNGKYEVPLIIQDKTFNNDGSLFYPKQPEKPVPG
L-ETSIVPEFV-GDTIVVNGKVWPYLKVEPRKYRFRLLNAANTRFFRIKLDSGQLMYQIATDGGFMQYPIGV
TEIMLAPAERADVIIDFTNLEGKNVIMTNDAPAGDPVDDNT-GTVMQFRVTLPLSSVDTSVIPAYLMPLPNR
KEQSASKLRYLTLNDNMD-KYGREFMLLDNKKWDAPITENPKLGSTEIWYLINLTTDTHPIHLHLIDFEILD
RRNFDVEKYNKEKIIYYT-GSAIPPEPQERGRKDTVRANPNQVTRIIMNFGPYTGLYVWHCHILEHEDYEMM
RPYIVIR---
>WP_117304757
MVLSKFIDELPIPPRLKPRWKNQSHTYYEVNMTEFKQSLHSELNDTTVWGYEGSYPGPTIEVETGEKVFIKW
INNLPDKHLLPVDYTVHGAHKDVPEVRTVVHVHGACVEWESDGYPEAWFTKGFKQVGPFFRKQIYQYENCNR
ACTLWYHDHTLGITRLNVYAGLAGFYLIRDQQERLLNLPHGKYEVPLMIQDKTFNKNGSLYYPRQPEKPVPE
L-ETSIVPEFI-GDTILVNGKVWPYLKVEPRKYRFRLLNASNTRFYRMKLDSGQLFYQIATDAGLMQYPIGV
KEIMLAPAERADVIIDFTNLHGKNIILTNDAPAGDPVDENT-GTVMQFRVTLPLSNVDTSVIPAYMMPLPKI
NEQTASKTRYLTLNDNMD-KYGREFMLLDNKQWDAPITENPKLGSTEIWYLINLTTDAHPIHLHLIDFQILD
RRDFDVEKYNKEGVIHYT-GPAMPPEPQEQGGKDTVRANPNQVTRIIMKFGPFTGLYVWHCHILEHEDYEMM
RPYIVIR---
>WP_175243187
MILSKFVDELPIPPILNPRWKDQFYTYYEVNMTEFKQSLHSELNDTTVWGYEGSYPGPTIEVESGEKVFIKW
INNLPNKHLLPVDYTVHGAHVDVPEVRTVVHVHGASVEWESDGYPDAWFTKGFKQVGPYFRKQIYRYDNHDR
ACTLWYHDHALGITRLNVYAGLAGFYIIRDHRERLLNLPSGKYDIPLMIQDKTFNKDGSLYYPKQPEKPIPE
L-ETSIVPEFI-GDTILVNGKVWPYLKVEPRKYRFRLLNASNTRFYRLKLDSGQLFYQIGTDGGLMEYPIGV
KEITLAPAERADVIIDFTNLEGKNIIMTNDAPAGDPPDENT-STVMQFRVTLPLSNIDTSVIPSYMGPLPKI
KEQLASKIRYLTLNDNVD-KYGRKLMLLDNKRWDDPITENPKLGSTEIWYLINLTEDTHPIHLHLINFQILD
RRDFDVEKYKKERIIHYT-GPAIPPEPQERGWKDTVRANPNQVTRIVMKFGPYTGLYVWHCHILEHEDYEMM
RPYIVIR---
>WP_004434443
MILSKFVDELPIPPILKALRKDQFHTYYEVNMTEFKHSFHSELNDTTVWGYEGSYPGPTIEVESGEKVFIKW
INNLPDKHLLPVDNTVHGAHVDVPEVRTVVHVHGASVEWESDGYPEAWFTKGFKQVGPYFRKQIYRYDNYNR
ACTQWYHDHALGITRLNVYAGLAGFYLIRDQRERILNLPSGEYEIPLMIQDKTFNKDGSLYYPKQPEKPVPE
L-ETSIVPEFI-GDAILVNGKVWPHLKVEPRKYRFRLLNASNTRFYRLKLDSGQLIYQIATDGGFMQYPIGV
KEIMLAPAERADVIIDFTNLEGKNIIMTNDAPAGDPVDENT-SAVMQFRVTLPLASVDTSVIPAYMMPHPKI
KEQSASKIRYLTLNDNMD-KYGREFMLLDNKQWDAPITENPKLGSTEIWYLINLTTDTHPIHLHLIDFQILD
RRDFDVEKYKKERIIHYT-GPPMPPDPQERGWKDTVRANPNQVTRIIMKFGPYEGLYVWHCHILEHEDYEMM
RPYIVIR---
>WP_048624091
MILSKFVDELPVPPILKPRWKDQFHTYYEVNMTEFKQSLHSELNDTTIWGYEGNYPGPTIEVESGEKVFIKW
MNNLPDKHLLPVDHTVHGAHVDVPEVRTVVHVHGASVEWESDGYPEAWFTKGFKQVGPYFRKQIYQYDNDDR
ACTLWYHDHALGITRLNVYAGLAGFYLIRDHRERLLNLPSGKYEVPLMIQDKTFHKDGSLYYPKQPEKPVPA
L-ETSIVPEFF-GDTILVNGKVWPYLKVEPRKYRFRLLNASNTRFYRLKLDSGQIFYQIGTDGGFMQHPIGV
KEIMLAPAERADVIIDFTNLEGKNIIMTNDAPAGDPPNENT-GNVMQFRVTLPLSSVDTSVIPAYMMPLPKI
KEQSASKKRSLTLNENTD-KYGRKIMLLDNKHWDAPITENPKLGSTEIWYLINLTEDTHPIHLHLINFQILD
RREFNVEKFKKERMIHYT-GPALPPEPQERGWKDTVRANPNQVTRIIMKFGPYTGLYVWHCHILEHEDYDMM
RPYIVIR---
>REJ22236
MILSKFVDELPIPLVLKPRLKNEFYTYYEVNMTEFKQSLHSELHDTTVWGYEGGYPGPTIEVESGEKVFIKW
INNLPDKHLLPVDYTVHGAHVDVPEVRTVVHVHGASVEWESDGYPEAWFTQGFKQVGPYFRKQIYRYDNYNR
ACTLWYHDHALGITRLNIYAGLAGFYLIRDHRERLLNLPSGKYEIPLMIQDKTFNKDGSLYYPKQPEKPIPE
L-ETSIIPEFI-GDTILVNGKVWPYLKVEPRKYRFRLLNASNTRFYRLKLDSGQLFYLIGTDVGFMQHPIGV
KEIMLAPAERADVIIDFTNLGGKNIVMTNDAPAGDPPDENT-GTVMQFRVTLPLSSVDTSVIPAYMMPLSKI
KEQSASKIRYLTLNDNMD-KYGREFMLLDNKQWDAPITENPKLGTTEIWYLINLTTDSHPIHIHLIDFQILD
RRDFDVEKYNKEKIIQYT-GPAIPPEPQERGWKDTVRANPNQVTRIIMKFGPYTGLYVWHCHILEHEDYEMM
RPYIVIR---
>MBA2872196
MILSKFVDELPILPVLKPRWKDQFHTYYEVNMTEFRQSLHSELNDTTVWGYEGSYPGPTIEVESGEKVFIKW
INNLPDKHLLPVDYTVHGAHVDVPEVRTVVHVHGASVEWESDGYPEAWFTKGFKQVGPYFRKQIYRYDNDNR
ACTLWYHDHALGITRLNVYAGLAGFYLIRDHRERLLNLPSGKYEVPLMIQDKTFNKDGSLYYPKQPEKPVPE
L-ETSIVPEFI-GDTILVNGKVWPYLKVEPRKYRFRLLNASNTRFYRLKLDSGQLFYQIGTDGGFMQHPIGV
KEITLAPAERADVIIDFTNLEGKNIIMTNDAPAGDPPDENT-GTVMQFRVILPLSSVDTSVIPAYLMPLPKI
KEQSASKMRYLTLNDNMD-KYGREFMLLDNKQWDAPITENPKLGSTEIWYLINLTTDTHPIHLHLIDFQILD
RRDFDVEKYKKEKMIHYT-GPAMPPEPQERGWKDTVRANPNQVTRIIMKFGPYTGLYVWHCHILEHEDYEMM
RPYIVIR---
>WP_004436630
MILSKFVDELPIPPILNPRWKNQYHTYYEVKMTEFKQSLHSELSDTTVWGYEGSYPGPTIEVESGEKVFIKW
INNLPDKHLLPVDNTVHGAHVDVPEVRTVVHVHGASVEWESDGYPEAWFTKGFKQVGPYFRKQIYRYDNYNR
ACTLWYHDHTLGITRLNVYAGLAGFYLIRDHRERLLNLPSGKYEIPLMIQDKTFNKDGSLYYPKQPEKPIPE
L-ETSIVPEFI-GDTILVNGKVWPFLKVEPRKYRFRLLNASNTRFYRLKLDSGQLFYQIGTDGGLMQHPIGV
KEIMLAPAERADVIIDFTNLEGKNIIMTNDAPAGDPANENT-GTVMEFRVTLPLSSVDTSVIPAYMRPLPKM
KEQTASKVRYLTLNDNMD-KYGREFMLLDNKQWDAPITENPKLGSTEIWYLINLTTDTHPIHLHLIDFQILD
RRDFDVEKYKKERMIHYT-DPAMPPEPQERGWKDTVRANPNQVTRIIMKFGPYEGLYVWHCHILEHEDYEMM
RPYIVIR---
>WP_053357382
MILSKFVDELPISPILKPRWKDPFQTYYEVEMTEFKQSLHSELNDTTVWGYEGSYPGPTIEVESGERVFIKW
INNLPDKHLLPIDYTVHGAHADVPDVRTVVHVHGASVEPDSDGYPEAWFTNGFAKVGPKFKKEVYQYDNNQR
SVTQWYHDHTIGITRLNIYAGLAGFYLIRDQKERLLNLPSGKYDIPLMIQDRSFHTDGSLYYPNQPPKPIKG
L-KTSIIPEFF-GNTILVNGKVWPYLNVEPRKYRFRLLNGSNTRFYRIKLDSGQLIYQIGTDSGLKEYPVGI
KEILLAPAERTDVIIDFTNLEGKNIIMTNDAPAGDPANVV--KIIMQFRVSIPLSSIDTSVIPQDMEPIQKL
SEQTASNVRYLTLNDNMD-QYGREFMLLDNKQWDAPITENPKLGSTEIWYLINLTTDTHPIHIHLIDFQILD
RRPFDVDKYNKEGVIHYT-GPIIPPDPQEQGEKDTVRANPKQVTRIIMKFGPYTGLYVWHCHILEHEDYEMM
RPYMVIR---
>WP_191560402
MILSKFVNELPIPPILKPRWRDRFHTYYEVNMTEFKQSLHSELNDTTVWGYEGSYPGPTIEVESGEKVFIKW
INNLPDKHLFPVDYTVHGAHADVPEVRTVVHVHGASVEPESDGYPDAWFTNGFVKVGSKFNKAVYQYDNNQR
SVTLWYHDHAIGITRLNIYAGLAGFYLIRNQRERLLNLPSGKYEIPLIIQDRSFHKNGSLYYPNQPDKPIKG
L-ETSVVPEFF-ANTILVNGKVWPYLKVEPRKYRFRLLNGSNSRFYRIKLDSGQLIYQIGTDGGLMEYPIGI
KEIILSPAERADVIIDFTNLEGKRIIVTNDAPAGDPANAV--GTVMEFRVSLPLTSIDTSVIPQYMESFPKL
SEQSVSKERSLTLNDNMD-QYGREFMLLDNKQWADPITENPKLGSTEIWELINLTDDSHPIHIHLIDFQIID
RRAFDAERYKREKVIHYT-GPPMPPEPQERGWKDTVRANPKQVTRIIMKFGPYTGLYVWHCHILEHEDYEMM
RPFIVIR---
>WP_190269987
MLLSKFVDELPIPPILKARWKDQFHTYYEVNMTEFKQSLHSELNDTTVWGYEGSYPGPTIEVESGEKVFIKW
INNLPEKHLLPVDYTVHGAHLDVPEVRTVVHVHGASVEPESDGYPEAWFTKGFKQVGPYFRKQIYQYDNNMR
ACNLWYHDHSIGITRLNVYSGLAGFYFVREQRESLLNLPAGQYEIPLMIQDKTFNYDGSLYYPRKPENPVVE
L-ETSIVPEFF-GNTILVNGKVWPFLKVEPRKYRFRLLNASNTRFYRFKLDSGQLIYQIGTDGGLMEYPIGV
KEVILAPAERADVIIDFTNLEEKNIIVKNDAPAGDPANA--VSIVMEFRVSLPLTSIDTSVIPSYMEPFPKI
IEQSASKERYLTLNDNMD-QYGREFMLLDNKPWDAPITENPKLGSTEIWYLINLTTDTHPIHLHLIDFQILD
RRDFDVEKYNKERIIYYT-GPALPPEPQERGGKDTVRANPKQVTRIIMKFGPYTGLYVWHCHILEHEDYEMM
RPYIVIR---
>WP_144530001
MLLSKFVDELPIPPILKPRWKDQLQTYYEVNMTEFKQSLHSEQNDTIVWGYEGSYPGPTIEVESGEKVFIKW
INNLPEKHLFPVDYTVHGAHVDVPEVRTVVHVHGASVEPESDGYPEAWFTKGFERVGPYFKKEVYQYDNNQK
SVTQWYHDHALGITRLNVYAGLAGFYLIRDNRERLLNLPSGDYEIPLIIQDRSFHKNGALYYPNQQDKPIKS
L-ETSIVPEFF-GDTILVNGKVWPYLKVEPRKYRFRLLNGSNSRFYRIKLDSGQLIYQIGTDSGLMEYPIGI
KEIILAPAERADVIIDFTNLVGMNIIVTNDAPAGDPANA--VGKVMEFRVSLPLTSIDTSVIPSYMEPFSKI
IEQSASMERYLTLNDNMD-QYGREFMLLDNKPWDAPITENPKLGSTEIWYLINLTTDTHPIHLHLIDFQILD
RRDFDVEKYNKERIIHYS-GPALPPEPQERGEKDTVRANPKQVTRIIMKFGPYTGLYVWHCHILEHEDYEMM
RPYIVIR---
>WP_033673455
MKLEKFVDVLPIPPILRALRRSESSVYYEVTMRQTYVKFHRDLPKTKVWGYEGMVPGPTIDVKSGETAYVKW
SNDLPSKHFLPVDKTLHG--HLDPEVRTVVHLHGGVTPEESDGYPEAWFTKKFQHVGPYFKNFIYKYPNQQP
SATLWYHDHAMTLTRLNVYAGLAGFYFIRDNKEKKFRLPAGKYEIPLLIQDKTFLEDGSLFYPSQPNNPTPN
TPNPSIVPFFC-GDNIIVNGKVWPYLEVEPRKYRFRILNGSNTRTYELSLSSNQSFIQIGTDSGFLQRPKGI
KKIILAPAERVDVIIDFKKLKGKSVILQNGNGCGGPVNPEDDANVMKFSVTKNLDGIDRSCIPCYMRKKDDS
LRRCVKRIRKLKVTASRD-MYNRPMLLLDDKMWHDPVSEIMRAGDVEIWEFLNVTGGVHPIHLHLVYFYILD
RQPFDVKFYNETGEIRFT-GSPIMPDQSERGPKDVVRAFPGYITRIIARFGPYKGRYVWHCHLLEHEDHDMM
RPFQIIK---
>WP_132014871
TALRKFIDPLPLVPTLKPKYKDEDGTHYDVRMRQVLHQFHSELKEATVWGYEGIYPGPVIEVQKNEPVWIKW
LNELPEKHFLPVDKTLHGV-GDAPEVRTVVHLHGARVEDDSDGYPEAWYTRGFAQRGPFFTRRTYFYPNQQR
ACTLWYHDHALGITRLNVYAGLAGFYLIRDKSECVLGLPEGPYEIPLLIQDRSFNPDGSLFYPSQPAPPVPG
V-NPSITPGFL-GDTIVVNGKVWPYLEVEPRKYRFRVLNGSNDRFYRLSLSSGQPMHQIGTDGGLLEYPVDV
YQLIMAPAERVDLIIDFSKHQGKEIVMLNDAANGAPVDPETTGQVMMFKVTKPLSCKDHSVIPDYLYPLPYP
QPKRAKVQRYLPLVVTRD-QYGRLLFELDGKMWHDPVTEKPRLGEYEIWNIINPGLGAHPIHLHLIEFQILE
RQPFDIAIYNQTGQLKYT-GPAVPPDLNEQGLKDMARANPGMVTRFLVRFEPYTGRYVWHCHILEHEDYDMM
RPLQVVDRDY
>NLY90464
VTLEKFLDPLPIPAILQPKYRNKKEPYYEVRMRPAYQCLHSKLPATLIWGYEGKYPGPVINVRRDEKVLIKW
ENHLPEKHFLPVDKSFHGL-SDLPEVRSVVHVHGARVRPESDGHPEAWFTKEFAQTGPFFSRKVYWYPNRQP
ATALWYHDHAIGITRLNVYAGLAGFYIIRDSMERKLNLPQGNYEIPLLIQDRSFNPDGSLFYPRQTEPPNPQ
I-DPCITPGVD-GDTILVNGKVWPYLEVEPRKYRFRVLNGSNHRFYRMKFEPRLPFYQIGTDGGLLPAPVKL
EELILAPSERADLIINFAYLAGKSFILRNDAPSGTPVDPETTGQIMEFRVVLPLQQEDKSSLPDQLLPVPRL
DQGLVKVQRDLSLVVQRD-EFGRLFFLLDGKGWHDPVTEKPRRGEVEIWNIINPGFVSHPIHLHQVQFQILN
RQPFDVGHFTRTGEVVFT-GPPELPDPNEQGWKDTVRSTPGEVTRIIIQFGPYTGQYPWHCHLLEHEDYDMM
RPFTVVSKKC
>HHT49719
VTLEKYLDPLPIPAVLQPKYRNKKETYYEVQMRAAAQCLHCKLPKTLIWGYEGKYPGPVINVRRDEKVLIKW
ENHLPEKHFLPVDKSLHGL-AELPEVRTVVHLHGARVRPESDGHPEAWYTWDFTERGPFFSRDVYWYPNRQP
AATLWYHDHAIGITRLNVYAGLAGFYFIRDSTERKLNLPQGQYEIPLLIQDRSFNPDGSLFYPRQPDPPNPE
I-DPCITPGVD-GDTILVNGKVWPYLEVEPRKYRFRVLNGSNHRFYRIKLDPELPFYQIGTDGGFLPAPVKL
KELVIAPAERADLIVNFAHLHGKNLILRNDAPVGTPVDPETTGQIMEFRVVLPLQQEDKSSLPDELVPVPRL
DQNLVKVRRNLSMVVQRD-EFGRLLFLLNGEKWHDPVTEEPRRGGVEIGNLINPGFVSHPIHLHQVQFQILN
RQPFDVAHYNRTGELIFT-GPPELPDHNEQGWKDTVRSKPGEVTRIIIQFGPYTGQYPWHCHLLEHEDYDMM
RPFTVLSKKS
>WP_103089575
MELSKFVDKLPIPKKLCPKHKGRGWSYYEIRMKEFKQKLHRDLGETTLWGYEGCYPGPTIEVRKREKVLIKW
INELPDKHILPVDKTLHGAEHDVPEVRTVVHLHGANVEPDSDGHPEAWFTRDFKVRGPKFATKIYEYTNDQP
ATALWYHDHALGITRLNVYAGLAGMYIIRDKYEDKLNLPSGEYEIPLVIQDKMFKENGELYYPEQPDNPPPG
LPNPSVLPAFT-GDVILVNGMVWPYHEVEPRKYRFRVVNASNTRFYNLKLSTAPPWYQIGSDGGLFDIPVPM
TSLILAPAERADLIVDFTDFAGKKIQMLNDAVASDDPTHS----IMEFRVTKKLKGEDKSYLPSHLCHVRRI
PEYKACKVRDLSFGAVNDPNYPRPLFLLDNKMWSDPISETPELGSVEIWRLINPGQFPHPLHIHLVQFQILD
RQPFDVERYNQGKELVFT-GGRVLPDLNERGWKDTVRAEAGFVTRIISRFIDFSGQYIWHCHILEHEDHEMM
RPFLVKEPDR
>HHT93318
MTLTPFVDPLPTPRVLQPVKRECGTTYYEVVMKPTVHQFHSELPPTPAWGYEGEVPGPTIEARRGETVVVNW
INKLPDKHFLPIDHTLHACHDGMPEVRTVVHLHGAEVEADSDGYPEAWYTNDCEQIGPCFKQTTYTYPNNQR
ATTLWYHDHAIGITRLNVYAGLAGLYIIRDEQEEALGLPAGTYEIPLVIQDRSFNEDGTMFYPSTPDPP-PD
FPNPSVVPGFS-GDFITVNGKVWPHLEVEQKKYRFRILNASNQRFYRLLLDENIPFIQIGSDGGLLQTPVRI
NELVIGPSERADVIMDFSRIEGKKIVLRNTARTGAPPDPNTTGLVMEFRVVRRTSD-DDTIIPPFLSYIEKY
KECDAKVVRDISLDASFD-KYGRLKFLLSNRGFIDRITETPILDEVEIWRIFNAGPAVHPIHIHLIQFQVLD
RIPFDVDAYNRNGQIRFT-GSPVPPEPQEAGWKDTIATPPGFITRLIMKFAPYTGRYVYHCHILEHEDYDMM
RALDVLPPDK
>NLN04006
MTLTPFVDPLPTPRVLQPVKRECGITYYEVAMKPTTHQFHSELPPTPAWGYEGEIPGPTIEARRGETVRVNW
INNLPDKHFLPIDHTLHGCHDGMPEVRTVVHLHGAEVEADSDGYPEAWYTNNCEQIGPCFKQTTYTYPNHQR
AATLWYHDHAVGITRLNVYAGLAGLYVIRDEQEEALGLPSGTYEVPLVIQDRSFNEDGTKFYPSSPDPP-PD
FPNPSVVPGFA-GDFITVNGKVWPHLEVEQRKYRFRILNASNQRFYRLHLDENIPFVQIGSDGGLLQKPVRL
DEIVIGPAERADVILDFSRVEGKRIVLRNTARTGAPPDPATTGLVMEFRVVRRNS-DDNSIIPSFLSYIEKY
KECDAKVVRDISLDASFD-KYGRLKFLLSEKGFIDRITATPVLDEVEVWRIFNAGPAYHPLHIHLVQFQLLD
RIPFDVEAYNRNGQIRFT-GPPVPPEPQEAGWKDTIASPPGFITRLIMKFAPYTGRYVYHCHILEHEDYDMM
RPLDVLPSDK
>WP_114925194
MELTPFIDPLPIPQYCTPKERHRCFTYYEIGMKEFYHSFHRDLQPTKIWGYDGQFPGPIVNVNRGECAHVKW
MNQLPDKHLLPIDRTLHSSGEHMPDVRTVVHLHGAEVESVSDGYPDAWFTNDFKYVGPVFETPVYKYNNNQR
AATLWYHDHAIGITRLNVYAGLVGMYIIRDEEEKKLRLPSGRYEIPLIIADRGFREDGSLFYPDSPPEPGLT
LPNPSVTPGEA-FENITVNGKIWPFLEVERRKYRFRILNASNERFYRMKLSNGQKIIQIGSDGGLLEKPVYM
SELLIAPSERMDVIIDFSKFSDTEIILTNSAAVGTPPNPATDGLIMKFKVIDSTTS-DISRVPAILSEIPKL
KECDAERIRDITLDADID-EFGRFKFLLNNKGFMERISIKPILGDTEIWRFINVAGATHPMHIHLIQFQILD
RIPFDTEGFLANGLLQFT-GPAELPAKNERGWKDTVQSPPGYVTRVIMRFGPFTGRYVYHCHILEHEDYDMM
RPFEVVERKC
>WP_153730985
MDLTPFIDALPIPQYLSPKERHKCFTYYEVSMKEFFHEFHSELAPTKIWGYNGQFPGPVINVNRGECAHVKW
MNQLPEKHLLPIDRTLHGSGEHMPDVRTVVHLHGAEVEPESDGYPEAWFTNDFKFVGPVFDSPVYKYNNNQR
ASTLWYHDHAVGITRLNVYAGLVGMYIIRDEEERKLNLPSGAFEIPLVVADRGFNEDGSLFYPDRPGPLEPE
FPHPSVTPGET-FENITVNGKVWPFLEVEQRKYRFRIVNASNERFYRLKLSNGQKFIQIGSDGGLLEKPVYM
TELLIAPAERMDVIIDFSKHEGTEIVIKNTANSGVPPNPETDGLVMQFRVIE-INGSDTSKVPTFLSHIPKL
KECDADRTRDITFDATID-EFGRFKFLLNNKGFMERIDVKPKLNDMEIWRFINAAGTTHPLHIHLIQFQILD
RIPFDAQGLTSNGLLHFT-GPPQPPAENERGWKDTVQSPPGFVTRVIMRFAPFTGRYVFHCHILEHEDYDMM
RPFEVVERRC
>EGQ24147
MDLTPFVDSLPIPQYISPKERHTCFTYYEIAMKEFYHQFHSELAPTKIWGYGGQFPGPVINVHRGECTHVKW
MNQLPDKHLLPIDRTLHGSGEHMPDVRTVVHLHGAEVEPESDGYPEAWFTNDFKFVGPVFDSPIYKYNNNQR
ASTLWYHDHAVGITRLNVYAGLVGMYIIRDEEERKLHLPSGAYEIPLVIADRGFNEDGSLFYPDRPGDLEPE
FPHPSVTPGET-FENITVNGKVWPFLEVERRKYRFRILNASNERFYRIKLSNGQKFIQIGTDGGLLEKSVHM
TELTIGPSERMDVVLDFSKYQGTEIVIENTARSGIDPDPK-DGQIMQFRVVE-LDGTDTSKVPAVLSRIPKL
KACDAERTRDITLEAEID-QYGRFRFLLNKKGFMERIDVKPKLNDTEIWRFINTAGATHPMHIHLIQFQILD
RIPFDVQGFTANGLLSFT-GPPQPPAENEHGWKDTVQSPPGFVTRVIMRFAPFTGRYVYHCHILEHEDYDMM
RPFEIVERRC
>NLL20705
MELTPFIDALPIPEYLRPLERHKQFTYYEVTMKEFFHQMHSELPPTKVWGYEGKFPGPVIEAERGERVRVKW
INDLPEEHFLPIDRTIHGSGDSMLDVRTVVHLHGAEVESDSDGYPDAWFTKGYKHVGPRFEREVYEYPNNQR
AATLWYHDHAIGITRLNVYAGLAGLYIIRDHQERVHNLPAGNYEIPLIIMDKSFNDDGSLFYPRTVNNPPPN
FPDPSITPGVA-GDCILVNGKVWPYLEVEPRKYRFRILNASNERFYRMKLDSGQSFIQIGSDGGLLERPVKL
KEITIAPAERVDVIIDFSQQVGSRIILNNTANTGAPPDPETTGKIMQFRVVE-LKSPDTSNIPRFLSNIVRF
QESDAERIRDITLDVRPD-QYNRLKFFLNNRGFMENLTEKPRLGDIEIWRIINQGIAVHPIHIHLIQFQILD
RIPFDVDAFNAKGQLRFT-GEPQLPPPGESGWKDTVQATPGFVTRLIMRFAPFTGRYVYHCHILEHEDYDMM
RPFQVIAPAC
>HHU93424
MDLTPFVDPLPIPQVMKPKARFTSYTYYEISMEEVEQQLHSELPPTRVWAYAGMYPGPTIEVNRGEYVYIKW
INNLPDKHFLPIDRTLHSSGEHSPEVRTVVHLHGAEVEADSDGYPDAWYTNNFSKVGPRFEKEVYEYPNNQR
AATLWYHDHAIGITRLNVYAGLAGMYIIRDEEEGALNLPSGRYEIPLVIQDRSFNDDGSLFYPPTVDNPGPD
FPFPSVTPGVA-GDKILVNGMVWPYLEVEQRKYRFRILNGSNERFYRMKLSNGSPFIQIGSDGGLLEKPVVM
DEILIAPAERVDVIIDFTDVD---------------------------------------------------
---------------------------------------------------VGTNN----------------
-------------VIIYI------------------------------------------------------
---R------
>NLM62573
MVLKPFVDALPVPRVLKPKDKNRDRTYYEVEMREFFHKFHRDLPPTKVWGYEGQIPGPTFEVDQFEKVHVLW
KNKLPDKHILPVDRTLHGCGEHDPEVRTVVHLHGANVEPESDGYPDAWFTQDFEKCGPRFFRKVYKYDNFQE
PTTLWYHDHAIGITRLNVYAGLAGLYIIRNEHERLLNLPSGVYEIPLVIQDKSFNPDGSLFYPSNP--P-PD
FPDVSVTPGFT-GNTIVVNGKAWPYLEVERRKYRFRILNASNQRFYRLSLDSGQQFIQIGSDGGLMQRPVKL
DEIIIAPSERVDVVVDFSGQKGCKINLVNTARTGEPPDPLTTGLIMQFRIER--TSEDTSTVPEFLTKIKRY
NEDDAYRMRDITLDVTND-MYNRLLFLLNNRDYYGGITEEPGVDEVEIWRFVNPGLAFHPMHVHQVQFQVLD
RIPFDVNEYVATGRIRYT-GEPEDPPANERGWKDTVQCAPGHVTRIIAKFGPFTGRYVYHCHILEHEDHDMM
RPFDVVAKLD
>WP_158741289
-------------------------------MKEFLHNFHSNLPNTRVWGYEGEIPGPTIEVTQGECVHIKW
INDLPDRHLLPIDHTIHGSGEDMPNVRTVVHLHGAEVEPESGGHPEAWFSRDFAQCGPRFAHTVYKYSNNQK
PATLWYHDHALGITRLNVYAGLAGMYIIRNEQEDSLGLPSGKYEIPLIIQDKSFNEDGSLFYPRTVDNP-PE
FPNPSIIPGFV-GDFIVVNGKIWPYLEVEQRKYRFRILNASNQRFYRMRLDSGQPFVQIGSDGGLLQRPVTV
DEITIAPAERVDVIIDFSEQPGSNIILTNTARTGAPPDPNTTGLIMQFRISR--EGTDESQVPKFLTTVKRF
NESEAKRTRDITLDVTQD-RYGRLMFMLNDHMYIDKITENPMLGDIEIWRIINSGIAVHPIHIHLVQFQILD
RIPFDVEAYNLKGQIRFT-GDPEPPLPGEQGWKDTVQAFPGFVTRVIMRFAPYIGRYVYHCHILEHEDYDMM
RQFEVIPRRL
>HHU74730
MALRPFVDALPIPKVLKPKLRHKDFTYYEVRMQEFFHQFHRDLPATKVWGYEAQVPGPTIEVEQGEETHIQW
MNELPENHFLPIDKSLHACHEGMPEVRTVVHLHGAEVDPDSDGYPDAWYTNNYKKCGPCFKQKIYKYENNQR
PTALWYHDHATGITRLNVYAGLAGLYFIRNEQEKALNLPSGIYEIPLVIQDKTFNEDGSLFYPA--DNPPPT
YPEVSVVPGFA-GDTIVVNGKAWPFLEVEQRKYRFRILNASNERFYRMSLDSGQQMIQIGSDGGLLHKPVRL
DELILGPAERADVIIDFSNQSGASIILNNTARNGEEADPLTTGLIIEFRVKE-ASSEDTSSIPQTLSVIKKS
EECDAKKTRDITLDVGTD-IYNRLLFIL-------P------------------TR----------------
----------KDV-----------------------------------------------CSVF--------
----------
>HAF17905
MALTPFLDPLHIPRVLRPKKRSKDVTYYEVKMEEFFHQFHSELPETKVWGYEGQIPGPTIEVEQRECVHVKW
MNNLPDEHLLPVDPSLHSSGEHMPQVRTVVHLHGAEVEPDSDGYPDAWFTRDFGKCGPRFVQKVYKYPNNQR
PATLWYHDHAVGITRLNVYAGLAGMYIIRNEQERALNLPSGRYEIPLVIQDRTFNDDGSLFYPSTVVDPPPN
FPNPSITPGVA-GDTIVVNGKAWPYLNVEQRRYRFRILNGSNERFYRLSLDSGQQFIQIGSDGGLLQKPVRL
DELVIAPAERIDCVVDFTNQPSTKIVLKNTATTGAPPDPETTGLVMEFRVER--TGSDTSSVPQFLSTIKRF
DEGDASRIRDITLDVTTD-MYNRLLFLLNNRDFMDGITENPIVGDVEIWRIINPGLGVHPIHIHQIQFQILD
RIPFDTDVFNLTGQLRFT-GEPEPPQANERGWKDTVQAPPGFVTRIIMRFGPYSGRYVYHCHILEHEDHDMM
RPFDVVPRRW
>WP_073027401
MAVRPFVDALPIPRILKPKERARGITYYEVKMEEFFHQFHSELPPTKVWGYENQLPGPTIEAEQGECVHVKW
INNLPDEHFLPIDNSIHGAGSDMPQVRTVVHLHGAEVEPDSDGHPEAWYTRNFEMCGPRFTHKVYKYPNTQR
PATLWYHDHALGITRLNVYAGLAGMYIIRNEEERALNLPSGKYEIPLLIQDKTFNEDGSLFYPSVPDPPAD-
FPNPSIIPGFT-GDTIVVNGKAWPYLEVEQRKYRFRILNGSNQRFYRLRLDSGQQFIQIGSDGGLLQRPVRL
DEIVISPAERIDVVIDFSNQPGTNIVMTNSARTGAPPDPQTTGLVMQFR-VIERRGDDTSTVPQFLSTIKRY
NECDATRIRDISFDVTTD-KFNRLLFLLSNHEYMHGITENPVVGDLEIWRLINQGLAYHPLHVHQIQFQILD
RTPFDVDVYNLTGQLLFT-GESELPPANERGWKDTVIAPPGFVTRIAMRFGPYTGRYVYHCHILEHEDHDMM
RPIEVVPRRC
>NLE25989
MKLTPFVDALPIPQVLRPLEICKDSTYYEVRMQDFFHQFHSELAPTKVYGYEAQIPGPVIETEEGLRTNIQW
INNISDKHILPVDHTLHGSHEGMPEVRTVVHLHGAEVEPESDGYPDAWFTKDFEMCGPRFTQKIYSYPNNQR
ATTLWYHDHSLGITRLNVYAGLAGMYIIRNEEERSLNLPSGIYEIPLVIQDKTFNDDGSLFYPSDP--P-PT
YPEVSITPGFA-GDTIIVNGKAWPYLDVEQRKYRFRILNGSNERFYRMRLSSGQEFIQIGSDGGLLKWPVKL
EEIIIAPSERMDLVIDFTDQPGTNIILTNTARTGAPPDPDSDGLIMQFRVKENTSGIDTSTVPQFLSHIKRY
MEKEVCKTRDITINVGID-RFLRLLFTLNNREFMGGLAEEPAIGELECWRIINAGLGVHPIHIHQIEFQLLD
RIPFDTAAYNQTGQLRFT-GDPIPPPENESGWKDVIQAYPGQVTRLLIRFGPFTGRYVYHCHILEHEDHDMM
RPFDVVKKRC
>HHW23461
MVLEA--------------------TY-----------------PTLL------------------------
------VVILPM---------------------------------KPW------------------------
ASMLWYHDHALGITRLNVYAGLAGLYIIRSNEERSLNLPSGVYEIPLVIQDKSFNEDGSLFYPRNVDNPPPT
YPEVSITPGFA-GDTIIVNGKAWPYLDVEQRKYRFRILNGSNERFYRMRLSSDQDFIQIGTDGGLMERPVRL
KEITIAPSQRVDVIIDFTDQPGTNIILTNSARTGAPPDPNTDGLIMQFRVKENTSGEDTSTVPEVLSRIKRY
KEKDVCKVRDISLDVGAD-RFGRLMFMLNNREFIGGVTEDPVVGELECWRIINPGLGVHPIHIHQIQFQILD
RIPFDTAAYNQTGQIRYT-GDPEPLPPELRGWFDTVQAFPGYVTRLLIRFGPYTGRYVFHCHILEHEDHDMM
RPLEVVRKNL
>HHY63685
MSLTPLVDPLPIPKVLKPVEICKDSVYYEVRMKDFFHQFHSELPPTKVWGYEGQIPGPVIENEQGICTYVQW
INEISDKHLLPYDHTLHACHEGMPEVRTVVHLHGAEVEPDSDGHPDAWYTRDYEICGPSFTRKIYKYPNKQR
AAMLWYHDHALGITRLNVYAGLAGIYIIRSKEERALNLPSGIYEIPLVIQDKTFNEDGSLFYPKNVDNPPP-
TYEVSITPGFA-GDTIIVNGKAWPYFEVEQRKYRFRILNGSNERFYRISLSSGQDFIQIGTDGGLLEKPVRL
KEITIAPSQRVDLIIDFTDQPGTNIVLTNTARTGAPPDPNTDGLTMQFRVKENPSGKDTS------------
------------------------------------------------------------------------
-----------------T------------------------------------------------------
----------
>HBR01969
MRIRPFLDPLPIPRVLQPKEQGKESTFYEVRMQEFFHQFHSQLKATKVWGYEGQVPGPTIETEEGECTHVRW
INELPDKHLLPVDRTLHGSGHDMPEVRTVVHLHGAEVKPESDGYPDAWFTRNFEKCGPRFTQKVYTYSNSQR
PATLWYHDHTVGITRLNVYAGLAGMYIIRNEQEKALNLPSGIYEIPLIIQDKTFNEDHSLFYPKNP--P-PG
YPEVSITPGFA-GDTIIVNGKAWPYLEVEQRKYRFRILNASNERFYRMKLSSGQSLIQIGSDGGLLQKPAVL
DEVTIAPAERIDLVVDFAGQPGSKIVLINTARTGSEPDPSTVGQIMQFRIAR--TSDDTSAVPGFLSNIKRY
EEGDITRTRDITINVSTD-QYTRPLFLLNNHEYMDGISEEPVISETECWRIINGGLGVHPIHIHQIQFQILD
QIPFDTALYSQTGRLRFT-GEPEPPPANQRGWKDTVQAFPGFVTRLVMRFGPYTGRYIYHCHILEHEDHDMM
RPFDVVKRKC
>NLU52285
MKLKPFVDPLPIPRILKPKERTKDKTYYEVTMRQIQHQFHSKLPPTTCWGYEGQIPGPTIEVEEGENVHILW
KNELPDKHLLPVDHTLHGSHEGMPEVRTVVHLHGANVDPESDGHPDAWFTNGFAKCGPRFTQKVYKYPNNQP
ATTLWYHDHALGITRLNVYAGLAGMYIIRNEQERALNLPSGIYEIPLVIQDKTFNEDGSLFYPSNP--P-PE
YPPVSITPGFA-GDTIIVNGKAWPYLEVEQRKYRFRILNGSNERFYRMRLDSGQEFIQIGSDGGLLPRPVRL
EEIVIGPAERADVIIDFSNQPGTSIILTNTARTGQEPNPLTDGRIMQFR-VIPRTSEDTSSIPQFLTNIKRF
DECDIVRTRDITLDVGTD-KYTRLLFLLNNHDFIDGVTEDPAAGDIECWRIINAGLGVHPIHIHQVQFQVLD
RTPFDTAVYNQTGRIRFT-GEPELPPANERGWKDTVQAYPGQITRVAMRFGPYTGRYVYHCHILEHEDHDMM
RPFDVVERKC
>NLM73988
MRLRPFMDPLPIPKVLKPKERGKNSTYYEVRMVEFFHQFHSQLSPTKVWGYEGQVPGPTIEVEQGETTNVLW
INNLPDKHFLPIDRSLHSSGHNMPEVRTVVHLHGAEVEPESDGYPDAWYTNNFQKCGPRFTRKVYTYPNTQR
PTALWYHDHALGITRLNVYAGLAGMYIIRSEEERALNLPSGIYEIPLVIQDKTFNEDGSLFYPSVPNPP-PD
FPNPSITPGFA-GDTIIVNGKAWPYLEVEQRKYRFRILNGSNERFYKMRLSSGQQFIQIGSDGGLLERPVRL
DEITIAPAERMDVVIDFSNQEGTSITLTNSARTGAEPDPSTDGRIMQFR-VIPRTSEDTSTVPQFLSRIKRY
HECDVKRTRDITIDVGQD-EYARPLFMLNNHEFMDGVAEDPVVGELECWRIINTGLGVHPIHLHQIQFQILD
RIPIDTAAYTQTGQIRYT-GEPESPLPNERGWKDLVQAPPGYITRILVKFGPYTGRYVYHCHILEHEDHDMM
RPLDVVKPKC
>NLU32776
MALRPFIDPLPIPRVLQPLERCKDKTYYEVRMKEFFHQFHSQLSPARVWGYEGQVPGPIIEVEEGESTHVLW
INDLPDKHFLPIDRTLHASGHNMPEVRTVVHLHGALVEPESDGYPDAWYTNNFGKCGPRFSQKVYRYPNKQR
PTMLWYHDHALGITRLNVYAGLAGLYIIRNEEERSLNLPSGVYEIPLVIQDKSFNNDGSLFYPSNVQDPPPD
FPDVSITPGFA-GNVITVNGKAWPYLEVEPRKYRFRVLNGSNERFYRMKLDSGQQFIQIGSDGGLLQRPYIT
DEIVIGPAERCDLIINFSNQTGAAITLLNTARTGAEPDPLTDGRIMQFRVVERTSD-DTSTVPQFLSRIPRM
SEFDAVRTRDITFNVTTD-QFNRLMFLLNNHEYMDGVSESPAVGETECWRLINPGLGVHPFHIHQIQFQVLD
RIPFDTVAYAQTGSIRYT-GEPELPHPGDRGWKDTVQAHPGYVTRLLVRFGPYAGRYVYHCHILEHEDYDMM
RPFDVVAPRK
>SHI43424
ISLRPFVDPLPIPRVLQPLERCKDKTYYEVRMKEFFHQFHSQLPPTRVWGYEGQVPGPTIEVEEGECTQVLW
INELPDKHFLPVDRTLHGSGHDMPEVRTVVHLHGASVEPESDGYPDAWYTNGFKKCGPRFSQKVYTYPNKQR
PAMLWYHDHALGITRLNVYAGLAGLYIIRNEAERALNLPSGIYEIPLVIQDKSFNSDGSLFYPSDP--P-PD
FPDPSITPGFA-GNTIIVNGKAWPYLEVEQRKYRFRVLNASNERFYRMKLDNGQPFIQIGSDGGLLQRPYTT
DEIVIGPAERCDLVIDFSSQPGTTITLLNTARTGAEPDPFTDGRIMQFR-VIERTSEDTSTVPQFLSSIPRM
DEFAATRTRDISFDVTTD-RYNRFLFLLNNHDYMDGVTEDPVVGETEIWRLINPGLGVHPFHVHQIQFQVLD
RIPFDTALYAQTGYIRYT-GEPELPSPGERGWKDTIQAYPGYVTRLIMRFGPYTGRYVYHCHILEHEDHDMM
RPFDVVARKC
>WP_172293254
MELEKFVDPLPIPEVLIPHERLGSKSYYEVTMEECYQKLHRDLPPTRLYGYNGCFPGPTFEVKKHELIAVKW
MNKLPDRHFLPIDHTIHDN-HHVDGVKTVVHLHGGKTPADSDGYPEAWFTKDFKETGPYFKSEISEYPNDQD
ATALWYHDHAMAITRLNIYAGLVGLYFIRDREEQSLNLPKKEYEIPLFILDKSFREDGSLLYPRQPNNN-PN
LPDPSIIPSFC-GDTILVNGKVWPYAEVEPRKYRFRILNGSNRRIYELYFDSGLIFQQIGSDGGLLNHPVKA
QSLTIAPAERCDVIVDFSNIEGKTITLKNRLGCTEDPDRD-DAYIMQFRVLKPLKRKDMSSIPKVLRKRPYF
DKQQVHGIRKLTLGADSD-QYGRPVFLLNNKKWSDPVTETPALGKTEIWSIINTGRGIHPIHLHLVQFRILD
SRPFDMDRFRENRELVFT-GPATPPPPNERGLKDTVKVPPGSVTRIMANFSPYSGRYVWHCHILEHEDYDMM
RPLDITKTPQ
>ALI16919
MKLEKFVDRLPIPQVLQPQSKSKEMTYYEVTMKEFQQQLHRDLPPTRLFGYNGVYPGPTFEVQKHEKVAVKW
LNKLPDRHFLPVDHTLHDDGHHEHEVKTVVHLHGGCTPADSDGYPEAWYTKDFHAKGPFFEREVYEYPNEQD
ATALWYHDHAMAITRLNVYAGLVGLYFIRDREERSLNLPKGEYEIPLLIQDKSFHEDGSLFYPRQPDNPSPD
LPDPSIVPAFC-GDTILVNGKVWPFAELEPRKYRFRILNASNTRIFELYFDHDITCHQIGTDGGLLQHPVKV
NELVIAPAERCDIIVDFSRAEGKTVTLKKRIGCGGDADPDTDADIMQFRISKPLKQKDTSSLPRILRKRPFY
RRHKINALRNLSLGAAVD-QYGRPVLLLNNTKWHEPVTETPALGSTEIWSIINAGRAIHPIHLHLVQFMILD
HRPFDIERYQENGELVFT-GPAVPPAPNEKGLKDTVKVPPGSVTRIIATFAPYSGRYVWHCHILEHEDYDMM
RPLEVTDVRH
>WP_026589712
MKLEKFVDSLPIPKVIKPHTKSKTKTYYEVKMEEFHQQLHRDLPPTRLYGYNASYPGPTFEVNKNERVEVKW
LNNLPDHHFLPVDHTIHEDVRHGPEMKTVVHLHGGNTPADSDGYPEAWFTRGFKETGPFFKREVYEYPNHQD
AAALWYHDHAMALTRLNVYAGLVGLYFIRDREERSLNLPKGEYEIPLLIQDKSFHEDGSLFYPRQPDNPSPE
LPDPSIVPAFC-GDTILVNGKVWPYAEVEPRKYRFRILNASNTRFYELYFDSDDVFHQIGTDGGLLQHPVKV
QSLTIAPAERFDIIVDFSNAEGKTITLKNRIGCGGDADPETDADIMQFRVTKPLKHKDTSSIPKMLRKRPYV
RSHKVDTIRTLSLGASLD-QYGRPVLLLNNTKWHEPVTETPALGSTEIWSIVNAGRAIHPIHLHLIQFLILD
HRPFDTARYQENKELIFT-GPAVAPAPNEKGLKDTVKVPPGTVTRIIATFSPYSGRYVWHCHILEHEDYDMM
RPLEVQDPRQ
>WP_148958359
MKLEKFVDRLPIPKVLKPHTKSKSKTYYEVKMEEFHQQLHRDLPPTRLYGYNGSYPGPTFEVNKNERVEVKW
MNKLPHHHFLPIDHTFHDDGHHMHEVKTVVHLHGGNTPPESDGYPEAWYTRDFKETGPFFEREVYEYPNHQD
AAALWYHDHAMAITRLNVYAGLVGLYFIRDREERSLNLPKGEYEIPLFIQDKSFHEDGSLFYPRQPRNPSPG
LPDPSIVPAFC-GDTILVNGKVWPYAEIEPRKYRFRILNGSNTRIYELYFDSGHVFHQIGTDGGLLQHPVKV
RALTIAPAERCDIIIDFSDAEGKTMNLKNRMGCGGDADPETDEDIMQFRVTKPLKQKDTASIPKILRRRPFF
RKNKVDAIRHLTLGASQD-QYGRPVLLLNNTKWHEPVTETPALGSTEIWSIVNAGRGIHPIHLHLVQFFILD
HRPFDTARYQENGELVFT-GPAVPPAPNEKGLKDTVKVPPGTVTRIIATFSPYSGRYVWHCHILEHEDYDMM
RPLEVKGFRT
>WP_006637314
MKLEKFVDQLPIPKVIKPHTKSKTNTYYEVTMQEFYQQLHRDLPPTRLYGYNGSYPGPTFEVKKNEKVAVKW
MNKLPHHHFLPIDHTIHHDAHEEHQVKTVVHLHGGNTPADSDGYPEAWYTRDFKETGPFFEKEVYEYPNHQD
ATALWYHDHAMALTRLNVYAGLVGLYFIRDREEQSLNVPKGEYEIPLLIQDKSFQEDGSLFYPRQPDDPSPD
LPNPSIVPGFC-GDTILVNGKVWPYAEIEPRKYRFRVLNASNTRIYELYFDSGHAFYQIGTDGGLLQRPAKV
ESLTIAPAERCDLIVDFSNAEGKTVTLKNRIGCGGDADPETDADIMQFRVSKPLKQKDTSKIPKILRKRPFF
QNRNINTIRRLTLGASQD-QYGRPVLLLNNTRWHAPVTETPALGSTEIWSIVNAGRAIHPIHLHLVQFFILD
HRPFDTERYQENGELIFT-GPAAAPPPNERGLKDTVKVPPGSVTRIIATFSPYSGKYVWHCHILEHEDYDMM
RPLDVTDFRI
>WP_046130461
MKLEKFVDPLPIPKVIKPHTKSKTKTYYEVTMKEFYQKLHRDLEPTRLFGYNESYPGPTFEVKKNEKVAVKW
MNKLPRHHFLPIDHTIHHDGHEEHEVKTVVHLHGGNTPADSDGYPEAWYTKNFKETGPFFEREVYEYPNHQD
ACALWYHDHAMAITRLNVYAGLVGLYFIRDKEEQSLNIPKGEYEVPLLIQDKSLNEDGSLFYPRQPENASRD
LPNPSIVPGFC-GDTILVNGKVWPYAEIEPRKYRFRILNASNSRIFELYFDSDHAMYQIGTDGGLLQRPVKV
QSLTIAPAERFDIIVDFSDAEGQTITLKNRIGCGGEADPETDADIMQFRVTKPLKQKDTSKIPSILRKRQFI
KKQKIDAIRKLTLGASQD-QYGRPVLLLNNTRWSDPVTEKPRRDSTEIWSIVNAGRAIHPIHLHLIQFFILD
HRPFDTERFQQNGELIFT-GPAVAPAANERGMKDTVKVPPGSVTRILATFSPYSGRYVWHCHILEHEDYDMM
RPLEVTDFHT
>OLP64737
MNLEKFVDELPIPEVAKPVKKNPKQTYYEIAMQEVFLKVHRDLPATKLWTYNGSFPGPTIKANRNEKVKVKW
MNKLPLKHFLPVDHTIHPGHHDEPEVKTVVHLHGGVTPASSDGYPEAWFSRDFEATGPFFEREIYEYPNHQQ
ACTLWYHDHAMALTRLNVYAGLAGFYLISDAYEKSLALPKDDYDIPLMIMDRTFQDDGALLYPTRPNNP-ED
IPDPSIVPFFC-GETILVNGKVWPYLEVEPRKYRFRILNASNTRTYELHLDNEATILQIGSDGGFLPRPVPH
ESFSIAPAERFDVIIDFSAYQNKTIILKNKAGCGQEVNPETDANIMQFKVNRPLKGRAPKSFRPIYKPLPSL
RPNRADKERTLTLSGTQD-KYGRPILLLDNQFWSDPVTENPQLGSVEVWSIVNPTRGTHPIHLHLVQFRVID
RRPFDTDIYQSTGEIVYT-GPNVAPPLHEQGFKDTIQSHAGEVIRIIARFVPYYGRYVWHCHILEHEDYDMM
RPMDIIQ---
>AFP45763
MNLEKFVDALPIPDVAQQSKKNPRQTYYEIAMEEVFLKVHRDLPPTKLWTYNGSLPGPTIKANRNEKVKVKW
MNKLPLKHFLPVDHTIHAGHHDEPEVKTVVHLHGGVTPRDSDGYPEAWFSRDFEATGPFFEREVYEYPNHQQ
GAILWYHDHAMALTRLNVYAGLAGFYLISDAFEKSLELPKDEYDIPLMIMDRTFQEDGALFYPSRPNNP-ED
LPDPSIVPFFC-GETILVNGKVWPYLEVEPRKYRFRILNASNTRTYELHLDNDATILQIGSDGGFLPRPVHH
QSFSIAPAERFDVIIDFSAYENKTIVLKNTAGCGQDVNPETDANIMQFKVTRPLKGRAAKTLRPIFKPLPPL
RPSRADNERTLTLTGTQD-KYGRPILLLDNQFWNDPVTENPRLGSVEVWSIVNPTRGTHPIHLHLVQFRVID
RTDSDTDIYQSTGEIVYT-GPNEAPPLHEQGYKDTIQAHAGEVIRIIARFVPYSGRYVWHCHILEHEDYDMM
RRMDNIQ---
>WP_048240038
MNLEKFVDELPIPEVAKPVKKNPRQTYYEIAMEEVFLKVHRDLPPTKLWAYNGSLPGPTIKANRNEKVKVKW
MNKLPLKHFLPVDHTIHHGDHDEPEVKTVVHLHGGVTPASSDGYPEAWFSRDYEATGPFFERETYVYPNHQQ
ACTLWYHDHAMALTRLNVYAGLAGFYLISDAFEKSLELPKDDYDIPLMIMDRTFQEDGSLFYPSRPNNP-ED
IPDPSIVPFFC-GETILVNGKVWPYLEVEPRKYRFRILNASNTRTYELHLDNDATIMQIGSDGGFLPRPVRH
QSFSIAPAERFDVIIDFSAYENKTITLKNTAGCGQDVNPETDANIMQFKVTRPLKGRVPKTLRPIFKPLPPL
RPSRADRERTLTLTGTQD-EYGRPILLLDNHFWNDPVTENPRLGSLEVWSIVNPTRGTHPIHLHLVQFRVLD
RRPFDTEVYQSTGEIVYT-GPNEAPPLHEQGYKDTIQAHAGEVIRIVARFVPYTGRYVWHCHILEHEDYDMM
RPMDIIQ---
>WP_117729057
MNLEKFVDELPIPEIAEPVKKNPRQTYYEIAMEEVFLKVHRDLPPTKLWTYNGSLPGPTIQANRNEKVKVKW
MNKLPLKHFLPVDHTIHASHHDEPEVKTVVHLHGGVTPASSDGYPEAWFSRNFEATGPFFEREVYEYPNHQQ
ACTLWYHDHAMALTRLNVYAGLAGFYLISDAFEKSLELPKDEYDIPLMIMDRTFQEDGALFYPSRPNNP-ED
IPDPSIVPFFC-GETILVNGKVWPYLEVEPRKYRFRILNASNTRTYELHLDNDATILQIGSDGGFLPRPVHH
QSFSIAPAERFDVIIDFSAYENKTIILKNKAGCGQDVNPETDANIMQFKVTRPLKGRAPKTLRPIFKPLPPL
RPSRADKERTLTLSGTQD-KYGRPILLLDNQFWNDPVTENPRLGSVEVWSIVNPTRGTHPIHLHLVQFRVID
RRPFDTEVYESTGEIVYT-GPNEAPPLHEQGYKDTIQAHAGEVIRIIARFVPYSGRYVWHCHILEHEDYDMM
RPMDIIQ---
>WP_060963418
MALEKFADELPIIETLEPQKKSDGSTYYEVTMKECFHKLHRDLPPTRLWGYNGLFPGPTIDVNQGESIYVKW
MNDLPDKHFLPVDHTIHHSEHQEPDVRTVVHLHGGETPPDSDGYPEAWFTRDFKETGPYFEKEVYHYPNKQR
GALLWYHDHAMAATRLNVYAGLAGMYIIRERKEKQLKLPAGEYDVPLMILDRTLNDDGSLSYPSGPDNPSET
LPTPSIVPFLC-GNTILVNGKAWPYMEVEPRTYRFRILNASNMRTFTLSLNNGGRFIQIGSDGGLLPRSVRT
QTISLAPAERYDVLIDFSAFDGEHIILTNGTGCGGEVNPDTDANVMQFRVTKPLKGEDTSRKPKYLSAMPDV
TSKRIHNIRTLKLTNTQD-KYGRPVLTLNNKRWHDPVTEAPKLGTTEIWSIINPMGGTHPIHLHLVSFQVLD
RRPFDLERYNKFGDIVYT-GPAVPPPPSEKGWKDTVQAHSGEVIRIAATFAPYSGRYVWHCHILEHEDYDMM
RPMDITDKQ-
>WP_045508081
MALEKFADELPIIETLKPQKTSNGSTYYEVTMKECFHKLHRDLPPTRLWGYNGLFPGPTIDVNQDENVYIKW
MNDLPDKHFLPVDHTIHHSEHQEPDVKTVVHLHGGATPPDSDGYPEAWFTRDFKEKGPYFEKEIYHYPNKQR
GALLWYHDHAMAITRLNVYAGLAGMYIIRERKEKQLKLPAGEYDVPLMIMDRTLNDDGSLFYPSGPDNPSET
LPNPSIVPFLC-GNTILVNGKAWPYMEVEPRTYRFRILNASNTRTFSLSLNNGGRFIQIGSDGGLLPRSVKT
QSISLAPAERYDVLIDFSAFDGEHIILTNGTGCGGDVNPDTDANVMQFRVTKPLKGEDTSRKPKYLSAMPDM
TSKRIHNIRTLKLTNTQD-KYGRPVLTLNNKRWHDPATEAPRLGSTEIWSIINPTRGTHPIHLHLVSFQVLD
RRPFDLERYNKFGDIVYT-GPAVPPPPSEKGWKDTLQAHSGEVIRIAATFAPYSGRYVWHCHILEHEDYDMM
RPMDVTEKQ-
>WP_161512150
MALEKFADELPIIETLQPQKKSDGSTYYEVTMKECFHKLHRDLPPTRLWGYNGLFPGPTIDVNQDENVYIKW
MNDLPDKHFLPVDHTIHHSEHQEPDVKTVVHLHGGATPPDSDGYPEAWFTKDFKETGPYFEKEVYHYPNKQR
GALLWYHDHAMAITRLNVYAGLAGMYIIRERKEKQLKLPSGEYDVPLMILDRTLNDDGSLSYPSGPANPSET
LPDPSIVPFFC-GNTILVNGKAWPYMEVEPRTYRFRILNASNTRTFSLSLNNGGKFIQIGSDGGLLPRSVKT
QSISLAPAERYDVLIDFSAFDGEHIILTNGTGCGGDADPDTDANVMQFRVTKPLKGEDTSRKPKYLSTMPNV
TSKRIHNIRTLKLTNTQD-KYGRPVLTLNNKRWHDPVTEAPKLGTTEIWSIINPMGGTHPIHLHLVSFQILD
RRPFDLERYNKFGDIVYT-GPAVPPPPSEKGWKDTVQAHSGEVIRIAATFAPYSGRYVWHCHILEHEDYDMM
RPMDVTDKQ-
>WP_061520190
MALEKFADELPIIETLKPQKQSNGSTYYEVTMKECYHKLHRDLPPTRLWGYNGLFPGPTIDVQQNESVYVKW
MNNLPPRHFLPIDHTIHHSEHSEPDVKTVVHLHGGATPPDSDGYPEAWFTRNFEETGPYFEKEIYHYPNKQR
GALLWYHDHAMAITRLNVYAGLAGMYIIREKKEKRLKLPEGEYDVPLMILDRTLNDDGSLFYPSGPDHPSET
LPKPSIVPFLC-GETILVNGKAWPYMEVEPRTYRFRILNASNTRTFTLGLSNGSHFIQIGSDGGLLPRSVKT
QSISLAPAERYDVLIDFSAFNGENMILTNGTGCGGAVNPDTDANVMQFRVTKPLKGKDTSRKPKYLAAMPDV
TAQRIQRIRTLKLTNTQD-KYGRPVLTLNNKRWHDPVTEAPKLGTTEIWSIINPTRGTHPIHLHLVSFQVLD
RRPFDMDRYNEFGDIVYT-GPAIPPPPSEKGWKDTVQAHAGEVIRIAAVFGPYSGRYVWHCHILEHEDYDMM
RPMEITDLP-
>WP_214812901
MELEKFADELPIIETLKPLKQSNGSTYYEVTMKECYHKLHRDLPPTRLWGYNGLFPGPTIDVQQNESVYIKW
MNDLPQTHFLPVDHTIHHSEHSESDVKTVVHLHGGATPPESDGYPEAWFTRHFEETGPYFEKEIYHYPNKQR
GALLWYHDHAMAITRLNVYAGLTGMYIIREQKEKRLRLPEGEYDVPLMILDRTLNDDGSLFYPSGPDNPSET
LPKPSIVPFLC-GETILVNGKAWPYMEVEPRTYRFRILNASNTRTFTLGLSNGSDFIQIGSDGGLLPRSVKT
QSISLAPAERYDVLIDFSAFNGENMILTNGTGCGGAANPETDASVMQFRVTKPLTGKDTSRKPKYLASMPDV
TAGRIQNIRTLKLTNTQD-KYGRPVLTLNNKRWHDPVTEAPKLGTTEIWSIINPTRGTHPIHLHLVSFQVLD
RRPFDMDRYNEFGDIVFT-GPAIPPPPSEKGWKDTVQAHAGEVIRIAAVFGPYSGRYVWHCHILEHEDYDMM
RPMDVTDLS-
>WP_214916741
MNLEKFADMLPIPEVLKPHQQTKESTYYEVTMKEFYQKLHRDLPPTRLWGYNGLFPGPTIEVNRNENVQIKW
MNDLPDQHFLPIDHTIHHSEHQEPEVKTVVHLHGGVTPYDSDGYPEAWFSKGFQETGPYFSREVYHYPNQQR
GAILWYHDHAMALTRLNVYAGLAGVYIIHDPKEKRLKLPAGEYDVPLMIMDRTINEDGSLFYPSGPENPSPT
LPSPSIVPAFC-GDTILVNGKAWPYMEVEPRAYRFRIVNASNTRTYNLSLDNGGEFLQVGSDGGLLPRSVKL
SSISLAPAERFDIIIDFAAFEGQSIVLANSDGCGGPANPESDANVMQFRVTKPLKEKDESRKPRFLTNLPPV
TDEKIQNLRTLKLTGTQD-EYGRPVLLLNNKRWSDPVTEAPKLGTSEIWSIINPTRGTHPIHLHLVSFRVLD
RRPFDTAKYAETGNVVFT-GPAVPPPPSEKGWKDTVQSHAGEVIRIMAKFGPYSGRYVWHCHILEHEDYDMM
RPMDVVDPNQ
>WP_162104284
MTLEKFADALPIPDTLKPVQQTKEKTYYEVTMEEFTHQLHRDLPPTRMWGYNRSFPGPTIEVKRNENVYVKW
MNNLPSKHFLPVDHTIHDSDHEEPEVKTVVHLHGGATPEDSDGYPEAWFTKNFEQTGPYFKREVYHYPNQQR
GAILWYHDHAMAITRLNVYAGLLGAYIIHDPKEKRFKLPSGEYDVPLLITDRTINEDGSLFYPSGPEDPSPS
LPNPSIIPGFC-GETILVNGKVWPYLEVEPRKYRFRVINASNTRTYNLSLDNGGEVIQIGSDGGLLPRSVKL
NSFSLAPAERFDIIIDFTAYEGQSIILANSAGCGGDVNPETDANVMQFRVTKPLAQKDESRKPKYLASYPSV
QNERIQNIRTLKLSAIND-EYGRPVLLLNNKRWHDPVTEAPKLGTTEIWSIINPTNGTHPIHLHLISFRVLD
RRPFDTARYQESGELVYT-GPTIPPSPSEKGWKDTVQSRAGEVLRIAATFGPHSGRYVWHCHILEHEDYDMM
RPMDVKDPRK
>AEK80414
MTLEKFVDALPIPDTLKPVQQSKDSTYYEVTMEECYHQLHRDLPPTRLWGYNGLFPGPTIKAKRNENVYVKW
MNNLPSEHFLPIDHTIHHSDHAEPEVKTVVHLHGGVTPDDSDGYPEAWFSKDFEQTGPYFKREVYHYPNQQR
GAILWYHDHAMALTRLNVYAGLIGAYIIHEPKEKRLKLPSGEYDVPLLITDRTINEDGSLFYPSGPENPSPS
LPNPSIVPAFC-GDTILVNGKAWPYMEVEPRKYRFRVINASNTRTYNLSLDNGGEFIQIGSDGGLLPRSVKL
NSFSIAPAERFDILIDFAAFEGQSIILANSEGCGGDVNPETDANIMQFRVTKPLAQKDESRKPKYLASYPSV
QHERIQNLRTLKLAGTQD-QYGRPVLLLNNKRWHDPVTEAPKVGSTEIWSIINPTRGTHPIHLHLVSFRVLD
RRPFDTARFEERGELAYT-GPAVPPPPSEKGWKDTVQSHAGEVLRIAVTFGPYTGRYVWHCHILEHEDYDMM
RPMDITDPHK
>AAB62305
MTLEKFVDALPIPDTLKPVQQSKEKTYYEVTMEECTHQLHRDLPPTRLWGYNGLFPGPTIEVKRNENVYVKW
MNNLPSTHFLPIDHTIHHSDHEEPEVKTVVHLHGGVTPDDSDGYPEAWFSKDFEQTGPYFKREVYHYPNQQR
GAILWYHDHAMALTRLNVYAGLVGAYIIHDPKEKRLKLPSDEYDVPLLITDRTINEDGSLFYPSAPENPSPS
LPNPSIVPAFC-GETILVNGKVWPYLEVEPRKYRFRVINASNTRTYNLSLDNGGDFIQIGSDGGLLPRSVKL
NSFSLAPAERYDIIIDFTAYEGESIILANSAGCGGDVNPETDANIMQFRVTKPLAQKTKAESRSTSPHTLRY
SMKD-TNIRTLKLAGTQD-EYGRPVLLLNNKRWHDPVTETPKVGTTEIWSIINRHAEHILIHLHLVSFRVLD
RRPFDIARYQESGELSY--TVRCPAAASEKGWKDTIQAHAGEVLRIAATFGPYSGRYVWHCHILEHEDYDMM
RPMDITDPHK
>WP_121642032
MTLEKFVDALPIPETLKPVQQTKEKTYYEVTMEECAHKLHRDLPPTRLWGYNGQFPGPTIEVNRNENVYVKW
MNHLPSTHFLPVDHTIHHSDHEEPEVKTVVHLHGGVTPEDSDGYPEAWFTKDFEQTGPYFKREIYHYPNQQR
GAILWYHDHAMALTRLNVYAGLIGAYLIHDPKEKRFKLPSGEYDVPLLITDRTINGDGSLFYPNGPENPSPS
LPNPSIVPAFC-GETILVNGKAWPYLEVEPRKYRFRVINASNTRTYNLSLDNDGEFIQIGSDGGLLPRSVKL
NSFSLAPAERYDIIIDFTAYEGQSIILANSEGCGGDANPETDANIMQFRVTKPLAQKDESRKPKYLASYPSV
QNERIHNIRTLKLAGTQD-EYGRPVLLLNNKRWHDPVTETPKAGTTEIWSIINPTRGTHPIHLHLVSFRVLD
RRPFDIARYQERGELSYT-GPAVPPPPSEKGWKDTIQAHAGEVLRIAATFGPYSGRYVWHCHILEHEDYDMM
RPMDITDPHK
>WP_174228745
MTLEKFVDALPIPDTLKPVQQSDEKTYYEVTMEECSHKLHRDLPPTRLWGYNGLFPGPTIEVKRNENVYVKW
MNNLPSTHLLPVDHTIHHSDHEEPEVKTVVHLHGGVTPADSDGYPEAWFSKDFEQTGPYFKREVYHYPNQQR
GAILWYHDHAMALTRLNVYAGLAGAYIIHDPKEKRFKLPSGEYDVPLLITDRTINEDGSLFYPSGPENPSPS
LPNPSIVPAFC-GESILVNGKVWPYLEVEPRKYRFRVINASNMRTYNLSLDNGGAFIQIGSDGGLLPRSVKL
NSFSLAPAERYDIIIDFTAYEGQSIILANSAGCGGDVNPETDANIMQFRVTKPLTQKDESRKPKYLASYPSV
QNERIQNIRTLKLAGTQD-EYGRPVLLLNNKRWHDPVTEAPKAGTTEIWSIVNPTRGTHPIHLHLVSFRVID
RRPFDIARYQESGELSFT-GPAVPPPPNEKGWKDTIQAHAGEVLRIAVTFGPYSGRYVWHCHILEHEDYDMM
RPMDIIDPHK
>AGC82089
STLEKFVDALPIPDTLKPVQQSKEKTYYEVTMEECTHQLHRDLPPTRLWGYNGLFPGPTIEVKRNENVYVKW
MNNLPSTHFLPIDHTIHHSDHEEPEVKTVVHLHGGVTPDDSDGYPEAWFSKDFEQTGPYFKREVYHYPNQQR
GAILWYHDHAMALTRLNVYAGLVGAYIIHDPKEKRLKLPSDEYDVPLLITDRTINEDGSLFYPSAPENPSPS
LPNPSIVPAFC-GETILVNGKVWPYLEVEPRKYRFRVINASNTRTYNLSLDNGGDFIQIGSDGGLLPRSVKL
NSFSLAPAERYDIIIDFTAYEGESIILANSAGCGGDVNPETDANIMQFRVTKPLAQKDESRKPKYLASYPSV
QHERIQNIRTLKLAGTQD-EYGRPVLLLNNKRWHDPVTETPKVGTTEIWSIINPTRGTHPIHLHLVSFRVLD
RRPFDIARYQESGELSYT-GPAVPPPPSEKGWKDTIQAHAGEVLRIAATFGPYSGRYVWHCHILEHEDYDMM
RPMDITDPHK
>AFQ56549
MTLEKFVDALPIPDTLKPVQQSKEKTYYEVTMEECTHQLHRDLPPTRLWGYNGLFPGPTIEVKRNENVYVKW
MNNLPSTHFLPIDHTIHHSDHEEPEVKTVVHLHGGVTPDDSDGYPEAWFSKDFEQTGPYFKREVYHYPNQQR
GAILWYHDHAMALTRLNVYAGLVGAYIIHDPKEKRLKLPSDEYDVPLLITDRTINEDGSLFYPSAPENPSPS
LPNPSIVPAFC-GETILVNGKVWPYLEVEPRKYRFRVINASNTRTYNLSLDNGGDFIQIGSDGGLLPRSVKL
NSFSLAPAERYDIIIDFTAYEGESIILANSAGCGGDVNPETDANIMQFRVTKPLAQKDESRKPKYLASYPSV
QHERIQNIRTLKLAGTQD-EYGRPVLLLNNKRWHDPVTETPKVGTTEIWSIINPTRGTHPIHLHLVSFRVLD
RRPFDIARYQESGELSYT-GPAVPPPPSEKGWKDTIQAHAGEVLRIAATFGPYSGRYVWHCHILEHEDYDMM
RPMDITDPHK
>WP_205004550
QPLEKFVDECPIPEILKPKVKNHKGDYYEVTMEEMTQKLHRDLNPTRLWGYNGMYPGPTIEAEKDNLTLVKW
INKLPDKHLLPVDKTIHG-AMNHPEVRTVVHLHGGASPAPSDGYPEAWFTRDFKEVGPYFKRKIYQYPNLQR
SAALWYHDHAMGITRLNVYAGLCGFYIIRDSHERSLNLPKGDYEIPLMIQDKSFNEDGSLYYPKQPANPSST
TPDPSITPFFC-GDTILVNGKVWPYLEVEPRKYRFRLLNASNTRTFELKLDAGQSMYQIGTDGGFLQRPVKI
DKLTLAPAERADVIIDFSQYEHQHLTLKNDSGCGGPVNPDTDANVMQFKVTRPLSAKDKSKIPSNLESSSTQ
AMPFVRSIRTLKLGQRSD-EYGRPMLLLDNHQWEDPVTEKPQLGDTEIWSIVNPMGVTHSIHLHLVQFKILD
RRPFDADIFNQTGRIVYT-GSSVAPELNERGFKDTARAPAGQVTRIMVHFTPFTGRYVWHCHILEHEDYDMM
RPYLVVKRRE
>WP_116556195
RPLEKFVDALPILETLKPIRKTKKKTYYEVTMKEFRQKLHRDLRPTRLWGYESMFPGPTFEVRRDELVEVMW
KNDLPASHFLPLDQTLHNV-EGNPETRTVVHLHGGETPPHSDGHPDAWFTKDFKETGPEFTRKVYQYPNHQR
ASLLWYHDHAVGITRLNVYAGLAGLYLIRDEKEERLNLPKGDYEIPLVIQDRSFNEDGSLFYPDQPDPPIPN
APYPSVVPFFC-GDTILVNGKVWPYLEVEPRKYRFRILNASNTRNFTLSLDSGQPFYQIGSDGGLFSKPVKV
ESIDMHPAERVDIIVDFSRYKGEEIILKNGSGCGGPVDPETDGNVMQFRVKRTLDTPDTSIIPKQLDDLPLP
PKDAIQTVRNLKLIGSQD-EFGRPLLLLDNQMWDDPVTEKPRVGDTEIWVFVNTTAFAHPMHVHLVQFQVLS
HQAFDLDHYNETGNIVFT-GPVMAPAPNNRGLKDTITVPPGSVTKIIAKFSPYTGTYVWHCHILEHEDYDMM
RPFEVVQKKQ
>WP_123317132
QGLQPYVDPLPRLQTIQPTRTDKYNDFYEVRMKEFRQKVHRDLPPTRLWGYHGLFPGPLFDVPRGRPIQVKW
INDLPDQHFLPIDQTVHD-TGSLPEVRTVTHLHGGKTKADSDGYPEAWYTKHFREVGPFFEREIYEYPNDQR
AAALWYHDHAMGITRLNVYAGLVGMYLIRDQHEKRLNLPAGDYEIPLILMDRSFHKDGRLAYPSQPDDPEPH
WPNPSIRPFFL-GDVNVVNGKIWPYLEVEPRKYRFRLLNASNTRAYTIYLDSDQPFYQIGSDGGLLKRTHAT
NSISLEPAERIDLILDFTHYANQTIHLKNDLGPDASPDDRT-TEIMQFRVKNSKQHADTSSLPNTLSHIPSL
SNQPVQTLRNLKLNGTVD-DIGRPLFLLDGKGWMEPVTETPTAGSTEIWSLMNVTDFTHPIHIHLIQFQVLD
RRPFDLARYNKDGSIVYT-GSPVPPAPNERGWKDTVAAHSGEITRVIATFEPYTGDYVWHCHILEHEDYDMM
RPLKIIAPET
>WP_017796468
MKLTKFVDKLPIISTLEPTKASNRLTYYEVVMKECWHKLHRDLPPTRLWGYNGLFPGPTIDVFEGELVHVKW
INQLPQKLILPLDTSIHH-LDQMPQSRTVTHVHGSVTKPDSDGYPEAWFTREFQETGPDFSREVYEYPNNQR
AATLWYHDHAMGITRLNVYAGLIGMYIIRGEEEKALQLPSGEYEIPLVICDRTLNPDGSLYYPSGPDEPIPG
APSPSIVPAYL-GEAILVNGKAWPYIDVEPRKYRFRLLNASNTRTYRLSMNEELPIYQIGSDGGLLRKSIPT
RQIVMEPAERIDIVIDFTEFEGKSLTINNDLGEDADPEDQT-NNIMQFKVTKPLTTKDTSRIPKHLTHIPSL
KQNSINTIRNLKLVGSED-QFGRPLLLLNNQLWHDPITEKPQLGDTEIWSIVNVTNFTHPIHLHLVQFQVLD
RQPFDLEKYNEDGSMIYT-DAPIPPAENEKSWKDTLAAPSAQVTRVIAKFEPFTGDYVWHCHILEHEDYDMM
RPFTIVDKEE
>WP_011065752
MKLTKFVDELPIIQTLHPTEKSNHLTYYEVTMKEGWHKLHRDLPSTKLWGYNGQFPGPTIEVSEREMIHVKW
MNHLPPKLMLPLDTSIHHL-DQMPQTRTVTHVHGSVTKPDSDGYPEAWFTRGFQETGPDFSREVYEYPNNQR
AATLWYHDHAMGITRLNVYAGLVGMYIIRGEEEKALQLPSGDYEIPLIICDRTLNPDGSLFYPSGPDEPIPG
APSPSIVPAYL-GETILVNGKAWPYMDVEPRKYRFRLVNASNTRTYRISLNNDVPIYQIGSDGGLLRKSIPT
RQFVIEPAERIDIVIDFSEYKGQVININNDLGEDADPDDQT-NHIMQFKVYKPLKNKDISRIPKHLTHIPSL
KQNSINTIRNLKLVGSED-KFGRPLLLLNNQLWHDPITEKPQLGDTEIWSIVNVTNFTHPIHLHLVQFQVLD
RQPFDLEKYNEDGSIIYT-DAPLSPAENEKSWKDTLAAPSAHVTRVIAKFEPFTGDYVWHCHILEHEDYDMM
RPFTIVDKEE
>WP_003320510
MALEKFVDSLPIMETAKPTHVDDKGAHYEIEMKEFTQKLHRDLKPTQLFGYNCQYPGPTIHAQRHQPVHVKW
INNLPDRHFLPIDKSIHHL-DMEPEVRTVVHLHGAETKADSDGYPEAWYTRGFEQKGPLFEREIYEYPNEQR
AATLWYHDHAMGITRLNVYAGLEGLYLLHDKAEDRLRLPSGDYDIPLLIQDRTFNDDGSLFYPRQPNNPGPN
FPDPCIVPFFG-GNTILVNGKVWPYLEVEPRKYRFRLLNGSNSRGYTLFLDNEQTFYQIASDGGLLRRTVPL
TEFEFEPAERIEVIIDFSKHAGKTITLKNNLGPNADPENPI-ADIMQFRVTLPLKGSDRSRIPKHLSTIPCL
RQNDVTKIRNLKLNGGVD-HIGRALLLLDNRFWHDPITENPMLGATELWNIINVTNFAHPVHIHLIQFQVLG
HQAFDLSLYNETGEIQLI-GPMIPPKENERGWKDTIAAPAGQITKLICRFAPYAGLYVWHCHILEHEDYDMM
RPMRVVDPTD
>KMK74405
MALEKFVDALPIMDAAIPTKTDKHGAHYEITMIEFTQKLHRDLPPTRLFGYNGTYPGPTIHAKRHEPVHVKW
SNLLPDTHFLPIDKSIHGL-EHNPEVRTVVHLHGAETKPDSDGYPEAWYTNNFKEKGPLFEREIYEYPNDQR
ASTLWYHDHAMGITRLNVYAGLEGLYLIHDQAENHLRLPKDEYDIPLLIQDRTFNEDGSLFYPRQPNNP-PE
NYNPSIVPFFG-GNTILVNGKVWPYLEVEPRKYRFRLLNGSNARGYTLFLDTGQPFVQIASDGGLLRRPVTL
EEIEIEPAERIEIILDFSQYKGQTITLKNNLGPGDPTNPI--ADIMQFRVTVPLKGSDTSRVPTHLSTIPCL
SGRPISKIRNLRLGGTVD-EIGRGVLLLDNHFWHDPITETPTLGTTEIWNIINTTNFPHPIHIHLIQFQVLG
HQPFDVELFNETGQLTFT-GPIIAPKVNERGWKDTLAAPAGQVTRVIGHFAPYPGLYVWHCHILEHEDYDMM
RPMYVVDPNS
>WP_033829392
SRLEKFVDQLPIPEYLQLRRSRNPNFFHEITMEEFEQKLHRDLPATRLWGYNGQFPGPVIEAFEGDPIRILW
QNNLPEEHFLPVDETILH-HENMPEVRTVVHLHGSETEPDSDGYPDAWYTNNFEEVGPAFKNKVYYYPNQQR
GATLWYHDHAAGITRLNVYAGLVGMYILRGRDEQRLNLPRGPYEIPLIVTDRTFNDDGSLFYPSQPNNPSAN
LPNPSVVPFFL-GDTILVNGKVWPYLEVEPRKYRFRLLNASNTRAYQFYLDNGAPITQIGSDGGLLQQPVLI
EQLALEPAERADLIVDFSHFEGETITLKNILGPNANPDDET-DDIMQFRVTKRLSSRDMTSIPRILSRIPIL
EPIDVSRIRNMRLTTQTD-EYGRPVLLLNNKRWTDPVTELPRLGSTEIWSLMNLTAFAHPIHIHLVQFQILD
RRPFNVNLYNQRGEIQYT-GPAVPPPENERGWKDTVTAPAGQITRVIMRFEPYTGDYVWHCHILEHEDYDMM
RPFTVKPPRD
>WP_138417416
PNLAKFVDRLPILPTANPLKKAKNASFYEMRMEEFKRKFHRDLPPTTVWGYNRQVPGPTIDVKKGETAHVKW
INHLPPRHILPVDTSILE--KGLPEVRTVTHLHGGHTPTESDGYPEAWFTRNFGQVGPAFKQKVYNYPNNQR
AAMLWYHDHAMGLTRLNNYAGLAGAYIIRDQHERSLNLPSGDYEIPLVIQDRSFNQDGSLSYPTQPDDAATN
LPNPSVVPAFL-GDTIVVNGKVWPYVEVEPRKYRFRILNASNTRGYTLYLDSNQSIFQIGSDGGLLKKTSKM
KQVTIEPSERFDVIIDFSKWNRKNITLKNDLGANASEDDQT-DDIMQFAVTKPLTSKDNSRIPRDLSSIPSL
HKQPIKAHRQLTLQGSND-QYDRPLLILNNKRWHEPVTEKPQRGTTEIWSFVNTTNFTHPMHIHLVQFQVLD
RQPFDLDHFNQTGEFIYT-GSPKAPKANERGWKDTVAAPGGQVTRVIANFGPYTGDYVWHCHILEHEDYDMM
RPFKVIDPNE
>WP_034742460
RKLEKFVDSLPIMETLQPKT--KGKNYYEVKIQEFKKKLHRDLPPTTLWGYNAQFPGPTIEANSNEPVEVKW
INELPNKHFLPVDWSIMN--KDLPEVRHVTHLHGGRTPWVSDGYPEAWYTKDYKEVGSFFKEEVYRYLNEQR
AMMLWYHDHTMGITRLNNYAGLAGAYIIRDKHEKSLNLPEGEYEVPLIIQDRTFNEDGSLFYPTGPEDGGED
LPNPSIVPAFL-GDTVLVNGKVWPYLEVEPRKYRFRILNGSNTRSYQLHLDSNQEVYQIGSDGGLLEKPVQM
NKIPIESSERIDVIIDFSQCDGDEIVLKNDLGPDADAEDET-NEIMKFKVSKPLKEKDTSVIPKRLSTIRSL
RNNKISTHRNLKLVGSTD-DFGRPLLLLNNKKWADPTTEKPKVGDTEVWSFINTTDFAHPMHIHLIHFQVLD
RQPFDLERYNHDGTIIYT-GPPRAPEPNERGWKDTVSAPAGQITRVIGTFAPYTGNYVWHCHILEHEDHDMM
RPMKVIDPKQ
>WP_186577907
LKLEKFVDKLPIMDTLQPKRTKNGTPYYEVRMEEFNSKLHRDLPPTRLWGYNGQVPGPTIEVNKGEPIKVKW
MNNLPTNHFLPVDWSILN--PELPEVRTVTHLHGGETPTPSDGYPEAWFTKGFKQVGPAFEKEVYEYPNNQR
ATMLWYHDHAMGITRLNNYAGLSGTYIIRDKHEKTLNLPAEAYEIPLVIQDRSFNRDGSLSYPKQPEDSSED
LPNPSIVPAFT-GDTILTNGKVWPYLEVEPRKYRFRILNASNTRGYELHLDSGQKIYQIGSDGGLLEKTVRM
ETVSLEPSERADVVLDFSKYEGDTIVLKNKLGSNASPDDET-DDVLQFRVNKPLTKQDTSRLPVRLSTIPSL
KQSSIAAIRNLNLVGSTD-GYSRPLLLLNNKRWDEPVTEKPQLGSTEIWAFKNLTNFTHPMHIHLIQFQLLD
RQPFDLDRYNKDGQIIYT-GPPKPPAANERGWKDTVAAPSAQITRVIARFGPYTGDYVWHCHILEHEDYDMM
RPFRVINPKQ
>WP_090849688
PKLEKFVDQLPILAALKPNRREADGDYYEITMEEFFQKLHRDLPPTRLWGYNRQVPGPTLDVIQDEPIKVKW
VNNLPSRHFLPVDKSF--LMPDLPEVRTVTHLHGGETPPPSDGYPEAWFTRNYAEVGPFFEREVYEYLNQQR
ATMLWYHDHAMGTTRLNNYAGLAGAYIIRDKYEKSLNLPSGEYEIPLIIQDKSFNRDGSLSYPKQPDNASED
LPNPSVVPAFF-GDTILVNGKVWPFLKVEPRKYRFRMLNASNTRGYQLHLDSEQPFYQIGSDGGLLEKPVKL
NMITIEPSERMDIILDFSKYEGKDIILRNNLGPNADPENET-DEVMKFIVSKPLKEQDKSVIPKRLSTIPSL
RANQISAYRNLKLVGSQD-EYGRPLLLLNNKRWADPITEKPRLGTTEIWSFINTTAFAHPMHIHLIQFQVLE
RQPFDLDRYNEDGQIIFT-GAPKPPEPNERGWKDTIKATSGHITRVIGKYGPFTGNYVWHCHILEHEDHDMM
RPFKVIE---
>WP_210596448
PKLEKFVDYLPIMEAIRPSKTKDKRHYYEIKMEEFSQKMHRDLPPTRVWGYNRQVPGPTIEVNQGEPIEIKW
DNQLPSRHILPVDRSIHD--SDLPEVRTVTHLHGGETPWPSDGYPEAWFTKDYKEVGPFFQKEIYEYPNKQR
ATMLWYHDHAMGMTRLNNYAGLAGAYIIRDKHEKSLHLPSGSYEIPLIIQDRSFNEDGSLNYPTQPNDASEE
LPNPSIVPAFT-GDTILVNGKVWPYVEVEPRKYRFRILNASNTRSYSLYLSSNQPIYQIGSDGGLLQKPVEM
QVISMQPSERVDVIIDFERYKGQELILKNDLGENASPEDET-DDVMQIKVSDSLSAPDKSIIPKRLSHIPSL
KGNEIVAMRNLKLVGSSD-KYGRPLLLLNNKRWHEAVTEKPKVGTTEIWSFINTTGFTHPMHIHLIQFQVLE
RQPFDLEKYNHDGSIIYT-GPPQSPEPNERGWKDTIASPSGFITRVIGKYGPYSGNYVWHCHILEHEDYDMM
RPLKVIDPE-
>WP_095335405
MELEKFVDPMPIMKTAIPKKTSKDGDYYEIEMKEFSQKLHRDLNPTRLWGYDGQFPGPTIEVMRGKPARIKW
MNNLPDTHFLPIDRSIHHV-AHEPEVRTVVHLHGSETTPASDGYPEAWFTKDFAEVGSFFEQETYEYPNDQR
AATLWYHDHAMGITRLNVYAGLSGLYIIRDPREEQLNLPRGEFDIPLLIQDRSFNDDGSLFYPAQPANPAPN
LPNPSVLPFFA-GDTILVNGKVWPYLQVEPRKYRFRILNGSNSRSYQLALDSEAPFYQIASDGGLLRKTVSL
QAFDIRPAERIEVIIDFSKFEGQTIILKNNAST--DATAD----VMQFQVVLPLSGEDTSIIPKNLSYIPSL
QQNEVKRIRNLKLSGTTD-EYGRPLLLLNNKLWCDPVEEKPCLGTTEIWSFVNVTNVPHPMHIHLVQFQLLD
HRAFNVELYNENGQIELV-GPTIPPKINERGWKDTITAPAGQITRVIARFAPFSGYYVWHCHILEHEDYDMM
RPFVVTDPKT
>WP_106896454
MKLRKFIDPLPIMETKKPEKRARRNSYYEVEMKEFTQKLHRDLPPTRLWGYDAQFPGPTFEVKQGETAHVKW
MNQLPERHILPVDTSIHNL-ASQPIVRTVTHLHGSVTKPESDGYPEAWFTKDFRQTGPVFKRKVYEYPNNQR
ATTLWYHDHAMGITRLNVYAGLVGAYIIRDKKESNMDLPSGEYEIPLLLLDRSFHADGSLKYPTQPEDASPE
LPNPSIVPAYL-GETILVNGKVWPYKEIEPRKYRFRVINASNTRTYQLYFDNNHPILQIGSDGGLLRKPIEL
RSLTLEPAERADIIIDFSQLKGKTLHLKNDLGDGAAPEDET-HDVMQFRVNKRKNGKDTSKIPNSLSTIKSL
KGNQVKAIRKLKLIGSED-EFGRPLLLLDNKKWHDPITEKPRLNTTEIWEFMNVTNFTHPIHLHLVQYQVLD
RQPFDLTKFNEDGSMVYT-GPATPPLPNERGWKDTIAAPSGQLTRVIAKFSPYTGDYVWHCHILEHEDYDMM
RPFKVIKADE
>WP_174881393
RKLEKFVDMLPKMSVATPLKKDNHTAYYEVTMEEFTQKLHRDLEETKLWGYNRQFPGPLFDVKQGEPVDVKW
INQLPDNHFLPVDHSIHD--GHDAEVRTVTHLHGMETEPDSDGYPEAWFTKDFQHVGPFFKREIYHYPNHQR
GATLWYHDHAMGMTRLNVYAGLVGMYILRDKREESLKLPKGEYEIPLILLDRSFHDDGSLLYPNQPDNASEN
LPNPSIVPFFQ-GDTLLVNGKVWPYLEVEPRLYRFRLLNASNGRSYQLYLDSGQSFFQIGTDGGLLRKPVKL
DRFTLEPAERADLLIDFSNYAGEEIILKNDLGPNPDPEDET-FDVMKFKVSLPLSEEGTNNIPKRLSYIPSL
KGNRITAHRNLKLTGTTD-EYGRPLPLLNGKKWADPVTEKPGLGTTEIWSFINIMGFTHPIHLHLIQFQILD
RRPFDLAHYNETGEIKYT-GPARPPELNERGYKDTVAAHSGEVTRVIVRFAPYSGQYVWHCHVLEHEDYDMM
RPYLIID---
>WP_126648535
RKLEKFVDQLPAINTIKPLEVKNKRAFYEIKMEEFTQKLHRDLEPTRLWGYNRQFPGPMFDVNKGEPIDVKW
MNNLPGKHLLPLDESIHHD----PEVRTVTHLHGSETRSDSDGYPEAWFTKDFKQVGPFFKREIYHYPNRQR
AATLWYHDHAMGITRLNVYAGLVGMYIIRDQEERRLKLPTGDYEIPLIITDRSFNEDGSLFYPSQPNNPSRN
LPNPSIVPFFL-GDTILVNGKVWPYMEVEPKKYRFRVLNASNTRGYQLYLDSGQSFYQIGTDGGLLPRTVKL
DKLVMEPAERADLIIDFSKYEGKSIILKNDLGSNPDPNDET-FDVMQFRVTKTLTKEDTSKIPKRLSTIPSL
KTGMVAGYRNLKLIESND-PLGRPMPLLNNKKWEDPVTEKPRLGTTEIWSFINTMPFTHPIHIHLIQFQILD
RRPFDLDFYNKTGQIRYT-GPARPPEPNERGLKDTVAAPAGEVTRVIVRFGPYSGQYVWHCHILEHEDHDMM
RPFIVRE---
>WP_101354537
QKLEKFVDSLPILNTIKPIRKRNNKAYFEVRMEEFTQKMHRDLEPTRLWGYNSQYPGPMFDVQKGEPIEVKW
INNLPNKHLLPLDESIHHE----PEVRTVTHLHGSETRPESDGYPEAWFTKDFKQVGPFFKREVYQYPNRQR
AATLWYHDHAMGITRLNVYAGLVGMYIIRDQEERRLKLPSGDYEVPLILSDRSFNEDGSLFYPSQPNNPSRN
LPNPTIVPFFL-GDTILVNGKVWPYIEVEPRKYRFRVLNTSNTRGYQLYLDSGQSFYQIGTDGGLLPSTVKL
DKLAMEPAERADLIIDFSKHEGKSIILKNDLGPNADSNDET-FDVMQFRVTKPLSAEDNSKIPNRLSIIPSL
KTNMVAGYRNLKLVESKD-PLGRPMPLLNNKKWEDPVTEKPRLGTTEIWSFINTMPVTHPIHIHLIQFQILD
RRPFDLDLYNKTRQIRYL-GPAKQPAPNERGLKDTVAAPAGEVTRVIVRFGPYTGQYVWHCHILEHEDHDMM
RPYVVRE---
>WP_140461173
PKLEKFVDPLQIMKTLNPKENGRGGTYYEVRMQEFQQKLHRDLPPTRLWGYNSQYPGPTIEAKQGEVVKVKW
KNNLPDKHFLPVDKTFHHL-EHMPEVRTVTHLHGSETRPDSDGYPDAWFTNNFKEVGEAFTRKVYEYPNNQR
GATLWYHDHAMGITRLNVYAGLAGMYIIRDEQEKSLKLPSGSFEIPLLIQDRTFNDDGSLFYPSQPDNPAEG
LPNPSIRPFFL-GDTILVNGKVWPFLEVEPRKYRFRILNGSNTRGYQMELDSGQSFYQIGSDGGLLPKTVMM
DSILIEPAERMDVIVDFSQYEGKTITLKNNLGTNTDPADQT-GDILQFRVNQPLSSQDNSHIPNRLSYVPSL
KHNNISAIRNLKLVSTTD-QYSRTLLLLDNKMWMDPVTEKPRLDTTEIWSLMNLTNVTHPIHIHLIQFQILD
RRPFDLDRYNEDRTIIFT-GPAQPPKPNEYGWKDTVAVPPGEITRLIMRFSPYSGSYVWHCHVLEHEDYDMM
RPYMIIDPHK
>WP_188858663
QRLEKFVDPLPLLNTLQPSKKTRNGAHYDITMEEFRAKLHRDLPRTTLWGYNRQFPGPLIEAFRDEPVSVTW
HNELPNRHILPVDTSIHDL-DKLPTVRTVVHLHGMETKPESDGHPDAWYTRNFQVTGPTFTQRTFHYPNHQR
SSLLWYHDHAMGLTRLNVYAGLAGMYILRDKHEASLNLPSGDYEIPLMIVDRSFHPDGSLSYPAQPNDADPN
LPNPSIVPAFL-GDTIVVNGKIWPYLEVEPRKYRFRILNGSNTRGYRLSLDNGEVLHQIGSDGGLLRKRVEM
EEIGLQPAERIDVIIDFSELEGQTIILKNNLGPGADPADG-MGEIMQFRVTEKLKSKDTSNLPVNLSYVPSL
KQDEIKTVRYLKLVGSTD-EYDRPLLLLNNLKWHDPVTENPQLDSTEIWAFINTTNFSHPIHIHLIQFQVLD
HQTFDLERFNEDGTLLFT-GAPQAPLANNRSWKDTIEVPAGTMTRVIANFGPYTGEYVWHCHILEHEDYDMM
RPYRVITDER
>WP_066193379
YQLEKYVDPLPRMKRLQPMKKTKDGVHYEMTMKPFKSKLHRDLPATSLWGYNGQFPGLIIEANRDEPVHVTW
LNQLPNKHLLPVDVSIHGL-NQLPAVRTVVHLHGIETKPDSDGHPEAWYTNGFREIGPNFSRKTFTYPNHQR
SSLLWYHDHAMGITRLNVYAGLAGMYILRDKQEKELNLPSGEYEVPLMITDKSFQEDGSLFYPSQPDGAAAS
LPNPSILPAFN-GDTILVNGKVWPYLEVEPRKYRFRMLNASNTRSYRLQLDPNIGLQQIGSDGGLLRNAVGM
EEIHFHPAERIDVIIDFSQAGGRSILLKNNLGQDADPNDDT-SHIMQFRVTKGLKNKDQSLLPADLSTIPSL
KQNNISTIRYLKLVGSSD-QFGRPLLLLNNKHWHDPVTEKPKLGATEVWAFTNTTNFSHPIHIHLIQFQILD
HQPFDLERYNADGHITFT-GPPKAPAANQRGWKDTLEVPAANITRVIAKFAPYSGEFVWHCHILEHEDYDMM
RPYIVEDDEQ
>WP_206270716
-------------------------------MQQFRSKIHRDLPATTLWGYNGQFPGPIIEAIKDEPVHVTW
LNHLPNTHLLPVDLSIHGL-DRLPIVRTVVHLHGIETKPESDGHPEAWYTNGFQETGPVFSRKTFTYPNHQR
GSLLWYHDHAMGITRLNVYTGLAGMYILRDKQEEALNLPAGDYEIPLMIADRSFNADGSLFYPAQPDDAAAN
LPNPSILPAFN-GDTILVNGKAWPYLEVEPRKYRFRILNGSNTRSYQLQLDPDTVFHQIGSDGGLLRKRVEM
EEINLQPAERIDIIIDFSKLNGKSIILKNNLGPNADPNDDT-ANIMQFRVTKPLKNKDTSNLPSSLSVIPSL
KKNKISAVRYLKLVGASD-EFGRPLLLLNNKHWHDPITENPQLGATEIWALTNTTNFSHPIHIHLIQFQVLD
HQPFDLEQYNTDGKIIFT-GPPKAPAANNRGLKDTIEVPAATITRVIAKFAPYSGEFVWHCHILEHEDYDMM
RPYIVEGQSE
>WP_212925602
PKLEKFVDALPGIQPLKPNKKTKDGAYYEITMKQFRSKVHRDLPATTLWGYNGQFPGPLIEANRDEPVHVTW
LNQLPNKHLLPVDTSIHGL-DQLPIVRTVVHLHGVETKPDSDGHPEAWYTNNFQETGPIFSRKTYTYPNHQR
GSLLWYHDHAMGITRLNVYAGLVGMYILRDKQEKALNLPDGEYEIPLMITDRSFNADGSLFYPSQPDEAAEN
LPNPSILPAFV-GDTILVNGKAWPYLEVEPRKYRFRILNASNTRSYQLQLESDISFQQIGSDGGLLRNTVEM
KKIGLQPAERIDVIIDFSKLAGQSIVLKNDLGPNADPNNDA-GNIMQFRVTKPLQGKDRSHLPSALSVIPSL
KQNNVSAIRYLKLVGSED-EFGRPLLLLNNQHWHDPITENPRLGTTEIWAFTNTTNFSHPMHIHLIQFQVLD
YQPFDLDRYNKDGKILFT-GPPRAPAANNRGWKDTIEAPAASITRVIAKFAPYSGEFVWHCHILEHEDYDMM
RPYIVLDEDK
>WP_204667162
PKLEKFVDPLPRMEVLKPNKKTKDGAHYEITMRQFRSKLHRDLPATTLWGYNGQFPGPIIEANRDEPVHVTW
LNQLPDRHLLPVDLSIHGL-EQLPAVRTVVHLHGIETKPESDGHPEAWYTRNFQETGPFFSRETYTYPNYQR
GSLLWYHDHAMGITRLNVYAGLAGMYILRDKQEKSLNLPAGDYEIPLMIADRSFQADGSLFYPSQPADAAAN
LPNPSVLPAFN-GDTILVNGKAWPFLEVEPRKYRFRILNASNTRSYQLQLDSHLLFQQIGSDGGLLRNTVKM
ERISLQPAERVDLIIDFSKAAGQSIVLKNEIGT----NEDT-GNMMQFRVTKPLKNKDRSLLPSALSVIPSL
KQNKISAIRYLKLVGTAD-EFDRPLLLLNNKHWHDPVTENPRLGATEIWALTNTTNFSHPIHIHLIQFQVLD
HQPFDLEQYNIDGKIVYT-GPPKAPPANHRGWKDTIEVPAANITRVIAKFAPYSGEFVWHCHILEHEDYDMM
RPYVVVDDDE
>WP_080874456
RKLEKFVDQLPNMQVLKPDQKAKDGVHYEIAMKQFKRKLHRDLPATTLWGYNGQFPGPIIEANRDDPVHVTW
LNQLPNKHLLPVDVSIHGL-DQLPAVRTVVHLHGIETKPDSDGHPEAWYTNHFQETGPVFSRKTFTYPNHQR
GSLLWYHDHAMGITRLNVYAGLAGMYILRDEHEKSLNLPAGDYEIPLMITDRSLNADGSLFYPSQPDDATED
LPNPSILPTFN-GDTILVNGKAWPYLEVEPRKYRFRILNASNTRSYQLQLDSDIAFQQIGSDGGLLRHPVEM
ETIGFQPAERIDVIIDFSKAAGQSVVLKNDLGADADPNDDT-GDIMQFRVTKSLKKKDQSFLPAALSVIPSL
KQNNISAIRYLKLVGSDD-EFDRPLLLLNNKHWHDPITENPRLGTTEMWAFTNTTNFSHPMHIHLVQFQVLE
HQPFDLEQYNKDGKIIFT-GSPIAPAANHRGWKDTIEAPAATITRVIAKFAPYSGEFVWHCHILEHEDYDMM
RPYMVVDDDE
>WP_193062131
RKLEKFVDPLPNLQPLKPDKKTGDGVHYEITMKQFKRKLHRDLPATTLWGYNGQFPGPMIEANRDEPVHVAW
LNQLPNKHLLPVDVSIHGL-EQLPIVRTVVHLHGIETKADSDGHPEAWYTNNFQETGPVFSRETFTYPNHQR
GSLLWYHDHAMGITRLNVYAGLAGMYILRDEHEKSLNLPAGDYEIPLMITDRSLNADGSLFYPSQPDDAAKN
LPNPSILPAYN-GDTIIVNGKAWPFLEVEPRKYRFRILNASNTRSYQLQLDSNINFQQIGSDGGLLRHPVEI
EKIGFQPAERIDVIIDFSKAAGQSILLKNDLGPDADPNDDT-GDIMQFRVTKSLKNKDRSHLPQTLSVIPSL
KQNDISGIRYLKLVGSAD-EFDRPLLLLNNKHWHDPITENPQLGTTEIWAFTNTTNFSHPIHIHLVQFQVLE
HQPFDLEQYNQDGKIIFT-GPPEAPAANHRGWKDTIEVPTATITRVIAKFAPYSGEFVWHCHILEHEDYDMM
RPYMVADDDK
>WP_040981154
RKLEKFVDPLPNIPLLKPDKKTKDGVHYEMTMKQFKGKIHRDLPATTLWGYNGQFPGPIIEATRDEPIHVTW
LNQLPNKHLLPVDVSIHGL-EQLPVVRTVVHLHGIETKPDSDGHPEAWYTNNFQETGPVFSRKTFTYPNHQR
GSLLWYHDHAMGITRLNVYAGLAGMYILRDEQEKSLNLPAGDYEIPLMITDRSFNADGSLFYPSQPDDAAEN
LPNPSILPAFN-GDTILVNGKAWPYLEVEPRKYRFRMLNASNTRSYQLQLDSNITFQQIGSDGGLLRKTVEI
EKIGFQPAERIDVIIDFSKAAGQSIALKNDLGPDADPNDDT-GDIMQFRVTKSLKNKDRSSLPQALSVIPSL
KQNHIAGIRYLKLVGSAD-EFDRPLLLLDNKHWHDPITENPRLGTTEIWAFTNTTNFSHPIHIHLVQFQVLE
HQPFDLEQYNRDGKIIFT-GPPVAPAANQRGWKDTIEVSAATITRVIAKFAPYSGEFVWHCHILEHEDYDMM
RPYMVVDDSK
>WP_152654517
RKLEKFVDPLPGIEVLKPYKKTKDGAHYEMTMKQFRKKLHRDLPATTLWGYNGQFPGPMIEALRDEPVHVTW
LNQLPNKHLLPVDVSIHGL-DQLPAVRTVVHLHGIETKPDSDGHPEAWYTNNFQETGPVFSRKTFTYPNHQR
GSLFWYHDHAMGITRLNVYAGLAGMYVLRDKQEKLLNLPSGDYEIPLMITDRSFHADGSLFYPVQPDDAAEN
LPHPSILPAFT-GDTILVNGKVWPYLEVEPRKYRFRILNASNTRSYRLQLDSNILFQQIGSDGGLLRNTVEM
ETIRFQPAERIDVIIDFSKAAGQSIVLKNDLGPNADPNDDT-GSIMQFRVTKPLKDKDRSLLPAALSVIPSL
KQNSISVIRYLKLVGDSD-EFDRPLLLLNKKHWHDPVTENPRLGATEIWAFTNTTSFSHPIHIHLVQFQVLD
HQPFDLEQYNIDGKIIFT-GSPEAPAANNRGWKDTIEVPAANITRVIAKFAPYSGEFVWHCHILEHEDYDMM
RPYIVVEDDE
>GEN89159
RKLEKFVDLLPEIRLLKPYKKTKYGAHYEMTMKQFRKKVHRDLPPTTLWGYNGQFPGPMIEANRDEPVHVTW
LNQLPSKHLLPVDVSIHGL-DQLPAVRTVVHLHGIETKPESDGHPEAWYTNNFRETGPTFSRKTFTYPNHQR
GSLLWYHDHAMGITRLNVYAGLAGMYILRDKQEEALNLPMGDYEIPLMITDRSFNDDGSLFYPSQPDDAAAN
LPNPSILPAFN-GDKILVNGKIWPYLEVEPRKYRFRILNASNTRSYRLRLDSNTLFQQIGSDGGLLRSTVEM
EEINFQPAERIDVIIDFSKAAGQSIILKNDLGANANPDDET-GEIMQFRVTKPLKNKDSSHLPSALSVIPSL
KQNDVSGIRYLKLVGSSD-EFDRPLLLLSNKHWHDPVTENPRLGSTEIWGFTNTTNFSHPIHIHLVQFQVLE
HQPFDLDQYNIDGKIIFT-GPPQSPAANNRGWKDTIEAPAANITRVIAKFAPYSGEFVWHCHILEHEDYDMM
RPYMVVDEDE
>WP_188734330
RKLEKFVDPLPEIRLLKPYKKTKDGAHYEITMKQFRKKVHRDLPPTTLWGYNGQFPGPMIEANRDEPVHVTW
LNQLPNKHLLPVDVSIHGL-DQLPAVRTVVHLHGVETKPDSDGHPEAWYTNNFRETGPAFSRKTFTYPNHQR
GSLLWYHDHAMGITRLNVYAGLAGMYILRDKQEEALNLPAGDYEIPLMITDRSFNDDGSLLYPSQPDDAADN
LPNPSILPAFN-GDTILVNGKIWPYLEVEPRKYRFRILNGSNTRSYRLQLDSETLFQQIGSDGGLLRSTVEI
EEISFQPAERIDVIIDFSKAAGQSITLKNDLGEGADPNDET-GEIMQFRVTKPLKNKDSSHLPSALSVIPSL
KQNDISAIRYLKLVGSSD-EFDRPLLLLNNKHWHDPVTENPRLGSTEMWGFINTTNFSHPIHMHLVQFQVLE
HQPFDLDQYNIDGKIIFT-GPPRPPAANNRGWKDTIEAPAANITRVIAKFAPYSGEFVWHCHILEHEDYDMM
RPYIVVDEDE
>WP_077602924
RKLEKFVDPLPEIRLLKPYKKNKDGAHYEMTMKQFRKKLHRDLPATTLWGYNGQFPGPIIEANRDEPVHVTW
LNQLPNKHLLPVDLSIHGL-DQMPAVRTVVHLHGIETKSDSDGHPEAWYTNNFRETGPAFSRKTFTYPNHQR
GSLLWYHDHAMGITRLNVYAGLAGMYILRDKQEEALNLPAEDYEIPLMITDRSFNDDGSLFYPSQPDDAAVN
LPNPSILPAFN-GDTILVNGKIWPYLEVEPRKYRFRILNASNTRSYRLQLDSNTLFQQIGSDGGLLRCTVEM
EEISFQPAERIDVIIDFSKAAGQSITLKNDLGEDADPNDET-GEIMQFRVTKSLKNKDSSHLPSALSVIPSL
KQNNVSAIRYLKLVGSSD-EFDRPLLLLNNKHWYDPVTENPQLGSTEIWGFTNTTNFSHPIHIHLVQFQVLE
HQPFDLEQYNIDGKIIFT-GPPQPPAANNRGWKDTIEAPAANITRVIAKFAPYSGEFVWHCHILEHEDYDMM
RPYIVVDEDE
>WP_175631878
KKLKKFVDALPIPETLKPLRKNKHETYYEVQMTEFHQKLHRDLGPTRLWGYNGQFPGPVIDVNQGEPIYVKW
ENKLPAKHFLPIDKTLHNL-DKLPDVRTVTHLHGGETRPDSDGYPEAWFTRNYRDKGPHFKTETYHYLNQQQ
GATLWYHDHAMGITRLNIYAGLAGMYIIRDEQEERLNLPSGDYEIPLIIMDRSFHDNGELLYPQQPDDPQEN
WPNPSIRPFFI-GEANVVNGKIWPYVEVEPRKYRFRILNAANTRAYQLFLDSGQSFYQIGSDGGLMRRTVKL
ESLAIEPAERFDVIIDFSGHDGETVILKNDLGSNADPEDET-DDVMQFNVTLPLTSKDRSSIPRYLRRIPSL
SENKVRRIRNLKLVGSTD-KLGRPMLLLDNKKWLDPVTETPELGSTEIWSFINCTNFTHPIHIHLIQFQVID
RQPFDLDQYNQDGSIVFT-GSAKPPNSNEKSWKDTVAAPSGQITRVIVRFGPFTGDYVWHCHILEHEDYDMM
RPMKVIEKDK
>WP_163530071
KKLKKFVDALPIPEILKPLRKYKDESYYKVQMTEFRQKLHRDLRPTRLWGYNGQFPGPVIDVQRGEPTHVKW
ENKLPDKHFLPIDKSFHNL-EKLPEVRTVTHLHGSQSKPESDGYPEAWFTRNFRDTGPQFKNKVYHYPNHQR
GATLWYHDHAMGITRLNVYAGLAGMYIIRDEREERLNLPSEEYEIPLIMMDRSFQDNGELFYPSQPDDPQEN
WPNPSIRPFFI-GETNLVNGKIWPYVEVEPRKYRFRILNAANTRTYQLFLDSGQSFYQIGSDGGLMRKTVKL
DNLAVEPAERLDVIIDFSKHEGETVTLKNDLGPDADPDDET-GDVMQFKVTLPLTSVDRSRIPRYLTRIPSL
SENKVQRIRNLKLVGSTD-KLGRPLLLLDNKKWMDPVTETPELGSTEIWSMINVTNFTHPIHIHLIQFQIVD
RQPFDLNRYNQDGTINFT-GPAKPPHPNEKSWKDTVAAPAGQITRVIASFGPFPGDYVWHCHILEHEDYDMM
RPMKVIETDK
>SFB10779
------------------------------------------------------------------------
------------------------------------------------------------------------
------------------------MYIIRDEREKHMKLPSGDYEIPLIIMDRTFHHNGELFYPPQPDDLQEN
WPNPSIRPVFN-GETNVVNGKIWPYLQVEPQKYRFRILNAANTRGYQLYLNSGQSFYQIGSDGGLMRKTVKL
DNLAVEPAERVDMIIDFSRHEGQTITLKNDLGPNADPDDD-TDDVMQFRVNLPLSSEDKSRIPRILARIPSL
NENNIQCIRNLKLVGSTD-NLGRPLLLLDNKEWMAPVTETPELGSTEIWSFINVTNFAHPIHIHLIQFQVLD
RQ------------------------------------------------A--------------------I
RP--------
>WP_188633340
KKLKKFVDALPIPKTLQPARKNKNGDYYEVHMTEFRQKLHRDLRPTRLWGYNGQFPGPVIDVNHGEPIHVKW
ENRLPDHHFLPIDTSFHNL-DKLPEVRTVTHLHGSETKSESDGYPDAWFTRNFRETGPDFKTDIYHYPNHQR
GATLWYHDHAMGITRLNVYAGLAGMYIIRDEQEKHMKLPSDDYEIPLIIMDKSFHDNGELFYPRQPNDPQNN
WPTPSIKPFFN-GETNVVNGKIWPYLQVEPRKYRFRILNAANTRAYQLSLDSKQPFYQIGSDGGLMRKTVKL
DNLAIEPAERFDVIIDFSNYKGKTITLKNDLGPNADPKDET-DDVMQFDVSLPLSSEDRSRIPRHLTRIPSL
RQNNIQRIRNLKLVGSTD-KLGRPLLLLDNKKWADPVTEMPELNATEVWSFINVTNFAHPIHIHLIQFQVID
RRPFDLDSYNKDGTINFT-GPAEPPQANEKGWKDTVSASAGQITRVIAKFGPFTGNYVWHCHILEHEDYDMM
RPMQVIERKK
>WP_010531961
KKLKKFVDALPIPKTLKPVHKDKNEAYYEVQMREFRHKMHRDLRPTRLWGYNGQFPGPVIDVNHGEPIQLKW
ENKLPDKHILPIDKSFHHL-DKLPEVRTVTHLHGSETKPESDGYPEAWYTRDFRKTGPEFKTGVYHYPNSQR
GATLWYHDHAMGITRLNVYAGLAGMYIIRDEQERFMKLPSGDYEIPLIIMDRSFHDNGDLFYPSQPDDPQEN
WPNPSIRPFFN-GETNVVNGKIWPYLEVEPRKYRFRILNAANTRAYQLYLDSGQSFYQIGSDGGLIQKTAKL
DNLAIESAERFDVIIDFSDHEGETIPLKNNLGPDADPEDET-DDVMQFNVSLPLSSEDRSRIPRNLTRIPSL
RQNNIQRIRNLKLVGSTD-SLGRPLLLLNNKKWVDPVTETPKLGSTEVWSFINVTNFTHPIHIHLIQFQVLD
RQPFDLDRYNKDGNIMFT-GPQEPPKANEKGWKDTVAAPAGQFTRVIAKFGPFPGDYVWHCHILEHEDYDMM
RPMSVIDRDR
>WP_135108460
KKLKKFVDALPIPKTLKPVLTDNHAGYYNVQMTEFRHKMHRDLRPTRLWGYNGQFPGPVIDVNRGEPIQVKW
ENKLPDKHILPIDKSFHH-LDELPEVRTVTHLHGSETKPESDGYPEAWYTRDFQKTGPEFKNEVYHYPNRQR
GATLWYHDHAMGITRLNVYAGLAGMYIIREEQEKYMHLPSEDYEIPLIIMDRSFKDSGELFYPPQPDEPQEN
WPNPSIRPFFN-GETNIVNGKIWPYLEVEPRKYRFRILNAANSRAYQLYLDSGQSFYQIGADGGLMQKTVKL
DNLSVEPAERFDVIIDFSGYKGKTITLKNDLGPDAEPDDET-GDVLQFNVNIPLSSEDRSRIPRNLTRIPPL
KQNNIQRIRNLKLVGSTD-DLGRPLLLLNNQKWIDPVTETPELGSTEVWSFINVTNFTHPMHIHLIQFQVLD
RQSFDLDRYNKDGSIIFT-GPQESPKANEKGWKDTVAAPAGQITRVIAKFGPFTGDFVWHCHILEHEDYDMM
RPMRVIDKDK
>SFE44064
NKLKKFVDALPIPKTMKPSHKNKNETFYEVEMTEFRQKLHRDLRPTRLWGYNGQFPGPVIDVNHGEPVNIKW
TNKLPDKHLLPIDKSFHNL-DKLPEVRTVTHLHGSETKPESDGYPEAWYTRNSRETGPDFKTDVYHYPNQQR
GATLWYHDHAMGITRLNVYAGLAGMYLIRDEREKHMQLPAGDYEIPLIIMDRSFQDNGDLFYPPQPDDPQEN
WPNPSIRPFFN-GETNVVNGKIWPYLEVEPRKYRFRILNAANTRAYQLYLDSGQSFYQIGSDGGLMRKTAKL
TTLAIEPAERFDVIIDFSNHKGETITLKNDLGPDADPEDET-DDVMQFNVTLPLSSKDTSRIPGHLTHIPSL
KQNSIKRIRNLKLVGSTD-DLGRPLLLLDNKKWMDPVTETPELNSTEIWSFINITNFLHPIHIHLIQFQVLD
RRPFDLDRYNKDGRIVFT-GPAKPPLSNEKGWKDTVAAPAGEITRVIAKFGPFTGDYVWHCHILEHEDYDMM
RPMRVIDPNK
>WP_068447438
KKLKKFVDALPIPKTLKPWRTDKHENYYEIEMTEFRQKMHRDLRPTRLWGYNGQFPGPVIDVKHGEPAKIKW
KNKLPDKHLLPIDKSFHN-LDKLPEVRTVTHLHGSETTPESDGYPEAWYTRDFRDTGSEFKTDVYNYPNQQR
GATLWYHDHAMGITRLNVYAGLTGMYIIRDEREKHMKLPSANYEIPLIIMDRSFHDNGDLFYPPQPDEPQEN
WPNPSIRPFFN-GETNVVNGKIWPYLEVEPRKYRFRILNAANTRTYQLYLESGQSFYQIGSDGGLMKKTAKL
DTLAIDPAERFDVIIDFSKHEGETITLKNDLGPDADPKDET-DDVMQFNVDLPLSKEDRSRIPSHLTRIPSL
KQNSIKRIRNLKLVGSTD-NLGRPLLLLDNKKWLDPVTETPERGSTEVWSFINVTDFTHPMHIHLIQFQVLD
RQPFDLNRYNKDGKIVFT-GPAKPPEPNEKSWKDTVAAPSGQITRVIAKFGPFTGDYVWHCHILEHEDYDMM
RPMRVIDPDK
>WP_198020920
PKLRKFVDQLPMIEAAKPFQKNKNGSYYEMRMREFRAKLHKDLRPTRLWGYNSQFPGPLIDVEQGEAIQVKW
ANDLPPRHILPVDRSIHDV-GRQPEVRTVTHLHGGETKSSSDGYPEAWYTNGFKEVGPFFEREVYEYSNKQR
PMTLWYHDHAMGLTRLNVYAGLAGMYIIRGKEEKALHLPEGKYEIPLMIVDRSFNGDGSLSYPRQPDPNMPE
LPDPSIQPFFN-GDTNLVNGKVWPYLEVEPRKYRFRILNAANSRAYQLYLDSGESFYQIGSDGGLMQKTEKM
GTLAIDPAERVDVIIDFSKFEGETIHLKNDLGENADPEDET-HDVMQFRVTLPLSSEDKSRIPRNLSPIPSL
KNNNITTIRNLKLTSTTD-QYGRPILLLDNKRWVDPVSEKPMLGSTEIWSFMNITDFPHPMHIHLIQFQVLD
RRPFDLDWYNETGQIKFT-APAAAPEPNERGWKDTVTAPSGEFTRVIVKFAPHTGRYVWHCHILEHEEYDMM
RPFDVIDPDE
>WP_200416374
MKLKKFIDELPIMQTIKKQG-----SYLEMRMEEFRQKLHRDLKPTRLWGYNNQFPGPTIEVNEGEELHIKW
ENHLPDNHLLPVDKSIHHI-ANHPEVRTVTHVHGSVTKPENDGYPEAWFSRNFKEVGPEFLHQVYSYPNKQR
AATLWYHDHAMGITRLNVYAGLAGMYIIRGKQEKRLNIPKDEYEIPLILMDKTINNDGSLFYPVGPENP-PN
LPIPSILPAFT-GDKILVNGKIWPYLNVEPRKYRFRILNASNTRTYTLSLESGDPMYQIGSDGGLLSKTVVA
RSITMEPAERIDVIIDFRKYQGKSLILRNDLGSINTPEDET-GDIMQFNVRLPLKGKDSTIIPKHLSSIPSL
KDKPISAIRNLKLVGASD-DFGRPLLLLDNKYWNDPISETPKLGSTEIWSIINVTGFTHPIHLHLVQFQVLD
RTPFNLEKFNQDGSIVYT-GSAVKPKPNERGWKDTIAAPSAQITRLIATFSPYAGKFVWHCHILEHEDYDMM
RPFLIQKRD-
>WP_026682197
MKLTKFVDKLPIMKSI----KGKDYSYLEIRMEEFRQKLHRDLRPTTLWGYNRQFPGPTIDTDQGNQMHIKW
INNLPDKHLLPVDKSIHHL-AHQPEVRTVTHLHGSVTTPESDGYPEAWFTKDFKKVGPAFQQQVYHYPNKQR
ATTLWYHDHAMGITRLNVYAGLAGMYIIRGK-EREMNIPNGPYEIPLIIMDRTINEDGSLYYPAQPNNPTTN
TPNPSISPAFI-GDKILVNGKIWPYFEVEPRKYRFRILNASNTRGYQLYLSSGAPLYQIGSDGGFLPNTVKA
NTINIEPAERVDVIVDFSKYKENSIILKNDLGPNADPDDET-NEIMQFRVQLPLKQRDHTIIPTYLSTIPSL
KQNKIKAVRNLKLIGLND-DYGRPLLLLDNKKWGDPITETPELGSTEIWSIINVTGFSHPIHIHLVQFQLLD
RRAFDLAHYNKDGRIIYT-DSPAPPQPNEKGWKDTISAPSAQITRVISKFAPYTGKYVWHCHILEHEDYDMM
RPFKVIDPNN
>WP_172968269
PNLKKFVDHLPLLKTIQPIRKEEGIAYYEVTMDEFWQKLHRDLRPTRLWGYNRSFPGPLFDVARGEKIRVKW
MNRLPRRHILPVDTTINGMETNLPEVRTVVHLHGGETEPDSDGYPEAWFTPNFRETGPYFKKEIYEYNNQQR
AATLWYHDHAIGITRLNVYAGLVGMYLIRDQEEKSLNLPSGAYEIPLMITDRTFNNDGSLFYPQQPANPTPE
TPNPSVVPFFL-GDTILVNGKVWPYLEVEPRKYRFRVVNASNTRAYQLYLDAGQPLFQIGTDGGLLRRPARL
EKLTLEPAERADLIIDFSKYSGQMITLKNDLGPNADPSDQT-DDVMQFRVTLPLSEKDTSKIPQSLSSIPSP
SYSNIQAIRHLKLAGSAD-EYGRPLLLLDNKRWMDPVTETPRLGTTEIWSLVNPMAFTHPIHIHLVQFQILD
RRPFDLDLYNETGHIVYT-GPAVSPEPNERGWKDTVAAPSGQITRVVMRFAPFAGDYVWHCHILEHEDNDMM
RPLKITDPES
>KWZ85088
PNLEKFVDRLPLAEKIRPVREEGGIAYYEVTMEEFWQKLHRDLRPTRLWGYNRSFPGPLFDVPHGKKIRVKW
TNHLPQRHFLPMDTTILD-ETDFPEVRTVVHLHGGETEPDSDGYPEAWFTRDFNKTGPDFKKEVYEYTNSQR
PATLWYHDHAIGITRLNVYAGLAGMYIIRDPKEKAFHLPSGKYEIPLLLTDRTFNNDGSLFYPRQPQNPGPE
TPDPSVVPFFL-GDTILVNGKVWPYLEVEPRKYRFRIVNASNTRAYRLYLDSGQAFYQIGTDGGLLRRPVQV
ENLALEPAERADLILDFSEYAGQTILLKNDLGPNADPADQT-GDVMQFRVVLPVAGEDTSRIPRSLSSIPVP
SSHNVSAIRHLKLTGATD-SYGRPLLLLDKKRWMDPVTETPRLGTTEIWSLANTTAFTHPIHIHLIQFQILD
RRPFDLDLYNETGQIVYT-GPATPPEPNERGFKDTVAAPGGQITRVMMRFSPYAGDYVWHCHILEHEDYDMM
RPFQVIDPDL
>QWU06206
PNLEKFVDRLPLAEKIRPV-REEGGAYYEVTMEEFWQKLHRDLRPTRLWGYNRRFPGPLFDVPHGKKIRVKW
TNHLPQRHFLPIDPTIDGMGTDFPEVRTVVHLHGGETKPDSDGYPEAWFTRDFNETGPAFKNEVYEYSNKQR
PATLWYHDHAIGITRLNVYAGLAGMYIIRDQKEKAFHLPSGKYEIPLLLTDRTFNNDGSLFYPRQPQNPGPG
TPDPSVVPFFL-GDTILVNGKVWPYLEVEPRKYRFRIVNASNTRAYQLYLDSGQAFYQIGTDGGLLRRPVQV
GNLALEPAERADLILDFSEYAGQTITLKNDLGPNADPADQT-GDVMQFRVVLPVSGEDTSRIPPSLSSIPVP
SSQNVSAIRHLKLTGATD-SYGRPLLLLDKKRWMDPVTEMPRLGTTEIWSLANTTAFTHPIHIHLVQFQILD
RRPFDLDLYNETGQIVYT-GPATPPEPNERGFKDTVAAPGGQITRVMMRFSPYAGDYVWHCHILEHEDYDMM
RPFQVIDPDL
>WP_026684825
PNLEKFVDRLPLAEKIRPVREEGGIAYYEVTMEEFWQKLHRDLRPTRLWGYNRSFPGPMFDVNRGEKIRVKW
INRLPQRHFLPVDTTILD-EMELPEVRTVVHLHGGETESASDGYPEAWFTRDFNETGPHFKKEVYEYLNSQR
ATTLWYHDHAIGITRLNVYAGLLGMYIIRDKEEKCLNLPAGDYEIPLIIADRTFNNDGSLFYPSQPANPSES
LPNPSVTPFFL-GDTILVNGKVWPYLEVEPRKYRFRVIDGSNTRSYQLYFDTGQSFYQIGTDGGLLRKPVKL
EKLPLEPAERADIIVDFSKYAGRTITLKNDLGPNADPEDRT-DDIMQFRVSLPLSGDDISKLPQSLSSIPSL
ANNKITAIRNLKLSGTTD-EYGRPLLLLDDKRWMDPVTETPQLGATEIWSLMNITAFTHPIHIHLIQFQILD
RRPFDLNLYNQDGQIVYT-GPAVPPEPNERGWKDTVAAPSAQITRVMMRFAPFAGDYVWHCHILEHEDYDMM
RPLKVIGPEN
>WP_211211473
-----MLD------TIKPVGTEDGYAYYEVRMEEFWQKLHRDLRPTRLWGYNRSFPGPVFETGRGEKVRVKW
MNQLPQRHFLPVDTTILDEMMELPEVRTVVHLHGGETEPASDGYPEAWFTRNFNETGPHFKKEVYEYMNTQR
ATTLWYHDHAIGITRLNVYAGLMGMYIIRDQEEKGLNLPAGDYEIPLMITDRTFNNDGSLFYPSQPANPSED
LPNPSVIPFFL-GDTILVNGKIWPYLEVEPRKYRFRVIDVSNSRPYQLYLDSGQPLYQIGTDGGLLRRPVKL
ERLSLEPAERADIIIDFSKYAGRTMTLKNDLGPNADPEDQT-GDIMQFRVSLPLSNEDTSKIPQSLSSIPSL
SKNNITALRNLKLSGATD-KYGRPLLLLDNKKWMDPVTETPKLGATEIWSLMNITAFTHPIHIHLIQFQILD
RRPFDLNLYNQNGQIVYT-GPAVPPAPNERGWKDTVAAPAAQITRVMMRFAPYSGDYVWHCHILEHEDYDMM
RPLKVIGPEN
>HHW37272
RKLKKFVDRLPILKTLKPKRKEKNGDYYEVRMVEFEQKLHRDLNPTKLWGYNARFPGPLFDVNQGNPIQVKW
INDLPDKHLLPIDRSIH---HDIPDVRTVVHLHGSETQSDSDGYPEAWYTKNFKSVGEFFTRKVYEYPNHQR
GATLWYHDHAMGITRLNVYAGLAGMYIIRDKQETTLNLPKDQYEIPLMIIDRSFNEDGSLSYPSQPNNPQES
LPNPSIIPFFL-GDTILVNGKVWPFLEVEPRKYRFRILNASNSRGYQLYFDSGQSFYQIGTDGGLLEKTVKV
NKLAIEPAERADVIIDFSNFSGQTILLKNDLGPNASPDDET-GDVMQFKVSLPLTGEDKSSIPQYLSTIPPL
TQNNITTFRNLKLVGSVD-QYGRPLLLLNNKKWMDPATEKPHFGATEIWSIMNTMGFPHPIHIHLIQFHILN
RQPFDLDLYNKDGTIIFT-GPPVPPEANERGWKDTVTVPPATITRLIMKFAPYTGQYVWHCHILEHEDHDMM
RPLIVIDPKN
>XP_006683529
MKLEKFVDSLPLMETIKPQRKDKKAAYYEIRMEEFKQKLHRDLRPTKLWGYNRQFPGPTIDSNQGEAVQVKW
INSLPSKHFLPIDTSI--------------------------------------------------------
---------------------LVGMYIIRGPQEEALQLPTEEYEIPLIILDRSFNPDGSLFYPSQPDDAASN
LPNPSILPAHL-GDTILVNGKVWPYLEVEPRKYRFRILNASNTRTYRLSLDAGLPFYQIGSDGGLLRKMVEM
SSFVIEPAVRVDLIIDFSKYQGQKVILKNDLGANADPEDET-NEVMQFHVNLPLTGKDDSIIPKELSYIPTL
KHNNVKTIRNLKLVGSED-EYGRPLLLLNNKKWMDPITENPRLGSTEIWSFMNVTGFTHPMHIHLIQFQVLD
RQPFDLELYNKDGTILFT-GPPTVPAANERGWKDTIPAPSAQFTRVIAKFAPYTGDYVWHCHILEHEDYDMM
RPFTIIVSEA
>WP_085524501
PKLKKFADPLPIMETLKPKGKNKKGPYYEVTMEAFKQKLHRDLKPTRLWGFERSYPGPTIEVMQGEPIQVKW
MNNLPDKHFLPVDRSIHGV-AGAPEVRTVTHLHGSETQSESDGYPEAWFTKGYEQTGPFFKRKVYEYPNRQR
GATLWYHDHAMGITRLNNYAGLAGMYIIRDRHEKSLNLPKAEYEMPLVIQDRTFNEDGSLFYPRQPDDPSAN
LPDPSIQPFFN-GDTLLVNGKVWPYLEVEPRKYRFRLLNASNTRSYELYLDSGQPFYQIGTDGGLLRKPVKV
EKLALEPAERADLIIDFSKYDGDTILLKNDLGPDADPNDET-DDVMQFKVRLPLSKKDTSHIPSELSEIRSL
KGNEVKAIRNLKLVGSTD-EFGRPVLLLNNKRWDAPVTEKPYLGSTEIWSLMNITGFAHPIHIHLIQFQILD
RRPFDLDTYNTNGKIEFT-GPAVPPKANEKGWKDTVAAPSGQITRLIVRFAPFAGYYVWHCHILEHEDYDMM
RPYTVEDPKR
>WP_100010323
MKLNKFVDQLPIMNTLQPLERDIHGSYYEVSMEEFRQKLHRDLRPTRVWGYNRQFPGPTFDVNQGEQIQVKW
MNHLPEKHILPVDKSFHH-LAHLPEVRTVVHLHGSETKPESDGYPEAWYTRNFKETGPVFKKEIYEYPNRQR
PATLWYHDHAMGITRLNVYSGLSGMYIIRNEQEKRRNLPEGKYEVPLMIQDRSFNEDGSLFYPQGPDDAGDN
LPHPSIVPAFN-GDTILVNGKVWPYFEVEPRKYRFRILNASNTRGYQLSLESKEPFYQIGSDGGLLRKTVKL
NQLSLEPAERADVIIDFQGHPGENLILKNDLGPDADPDDET-DEIMQFRVSADASEKDSSTLPKNLSHIPSL
KQNNIHAIRNLKLAGSED-EYGRPLLLLDNKKWVDPVSEKPRLGTTEIWSFTNITGFAHPIHIHLVQFQVLD
RQPFDLDQYNKDGSIIFT-GPTTAPNLNERGWKDTITAPSAQITRVIAHFAPYTGDYVWHCHILEHEDYDMM
RPFRVVDENE
>WP_216884327
PKLTKFVDSLPIPETLQPVNKDKSGAYYEVTMEEFSQKLHRDLPPTRLWGYNGQFPGPTFEVQRNDPIQVKW
INNLPQKHLLPIDQSIHELGGNLPEVRTVTHLHGSETTSDSDGYPEAWFTNGFEEVGPFFKRKVYEYPNHQR
AAALWYHDHAMGITRLNVYAGLAGMYIIRDRKEQSFSLPAGKYEIPLIIQDRSFQNDGSLFYPIQPNNP-PN
LPSPSITPFFL-GDKIVVNGKVWPYLEVEPRKYRLRILNASNTRAYQLYLDSEQPFYQIGTDGGLLSKTIEI
EKISIEPAERIDVIIDFSKYRGETITLKNDLGPNADPEDET-DDIMQFRVRLPLSEDDRHRIPKHLASIPSL
KGNKITAIRTLKLNGTTD-EWGRPLLLLNNKRWIDPVTELPLLGTTEIWSLMNITNFTHPIHIHLIQFQILD
RRPFDLNLYQSNGQIVYT-GEAKPPEPNERGWKDTVAAHSAEITRVIIRFAPYTGDYVWHCHILEHEDYEMM
RPFTVIESDK
>WP_068676962
PKLTKFVDSLPIPETLKPIKQDKNGAHYEVTMEEFSQKLHRDLPPTRLWGYNGQFPGPTIEVHQNEPIQVKW
NNNLPNKHLLPVDESFHE--ENLPEVRTVTHLHGSETTPDSDGYPEAWFTNGFEEVGPFFRRKVYEYPNHQR
ASLLWYHDHAMGITRLNVYAGLAGMYIIRDRKEQSLTLPSGKYEIPLIIQDRSFQDNGSLFYPSQPDDP-PL
P-NPSITPFFL-GDKIVVNGKVWPYLEVEPRKYRLRILNGSNTRAYQLYLDSEQPFNQIGSDGGLLSKTIEM
DKISVEPAERIDVIIDFSKYNGETITLKNDLGPNANPEDET-DDIMQFRVRLPLSEVDLHRIPMHLTRIPSL
KNNKITAIRTLKLNGTTD-EWGRPLLLLNNEKWMDPVTVFPQLGTTEIWSLMNITNFTHPIHIHLIQFQILD
RRPFDLELYQSNGKIVYT-GDARPPEPNERGWKDTVAAPSAEITRVIMRFAPYTGYYVWHCHILEHEDYDMM
RPFIVVDSDK
>KAB2495257
MNLMKFVDQLPLMNTAKPERKSKKESYYEIQMEEFYQKLHRDLQPTRLWGYNRQFPGPIIDVNQGECTQVKW
TNNLPNTHFLPVDRSIHHV-AHQPEVRTVVHLHGSETRPSSDGYPEAWFTRGFKEVGPSFERKIYEYPNHQR
GSTLWYHDHAMGITRLNVYAGLAGMYIIRDEKENSLNIPKGDYEIPLMIMDRSFNEDGSLFYPKRPNNPSEN
LPNPSITPAFL-GDTILVNRKVWPYLEVEPRKYRFRLLNASNTRAYQLYLDSGQSFHQIGSDGGLLQKTIHL
KNFAIEPAERIDFILDFSKYEGETITLKNDLGPNANPNDNT-DEVMQFKVSLPLQGEDKTVIPKYLSHIPSL
EQNEVKTIRNLKLTGSTD-KYGRPLLLLNNKAWSAPVTENPCLGSTETWSLINITGFTHPIHIHLIQFQVLD
RRPFDLDLYNQDGQIVYT-GPAIRPKANERGWKDTIAAPSAQITRVIARFGPYTGNYVWHCHILEHEDYDMM
RPFMVIDPKD
>WP_180316694
MNLMKFVDRLPLMNTAKPERKSKNETYYEVQMEEFYQKLHRDLRPTRLWGYDRQFPGPLIDVNRGERTQVKW
INNLPDTHFLPIDRSIHHV-AHQPEVRTVVHLHGSETRPSSDGYPEAWFTKGFKEVGSSFESEVYEYPNHQR
GSTLWYHDHAMGITRLNVYAGLAGMYIIRDEKESLLNLPKVDYEIPLMILDRSFNEDGSLFYPTQPNNPSEN
LPNPSITPFFL-GDTTLVNGKAWPYLEVEPRKYRFRLVNASNTRAYQLHLDSGQSFYQIGSDGGLLQRTVKV
KKFAIEPAERVDFILDFSKHEGETIILKNDLGANADPDDD-MGDVMQFKVNQRLQGKDNSIIPKNLSHISSL
RHNEIKALRNLKLTGSTD-TYGRPLLLLDNKTWSAPVTEKPRLGSTEIWSFINVTGFSHPIHIHLVQFQVLD
RRPFDLDLYNQEGRIVYT-GAAIRPKPNERGWKDTVSAPSAQITRVIARFGPYTGDYVWHCHILEHEDYDMM
RPFTVIDSKH
>WP_087971988
PKIEKFVDRLPMIEILKPDRKTKNGAYYEVSMEEFRKKLHRDLPPTKLWGYNGQFPGPTIETNRGESVSVKW
TNNLPNRHILPVDRSIHHL-EHIPVVRSVVHLHGSETKPDSDGYPEAWYTRGFAETGPTFSREVYEYPNHQR
AALLWYHDHAMGITRLNVYAGLAGMYVIRDRKEKALQLPADEYEIPLMILDRTFNQDGSLFYPEQPDDTTDD
LPNPSILPAYA-ADTILVNGKVWPYLEVEPRKYRFRIVNGSNTRSYQMKLDSDQPFYQIGSDGGLLRKTLEI
PQIRLQPAERVDVIIDFSHFRGGQVTLKNDLGPDADPSAD-LGNIMQFHVTKPLKKEDTSKLPQNLSQIPSL
KENNITTIRNLKLVGSED-EYGRPLLLLDNKKWDDPITEKPHLGATEIWSLINITGFGHPIHIHLIQFQVLD
HQPFDLERYNNDGQILFT-GPPQAPAPNERGWKDTVTAPSAQITRVIAKFAPYTGDFVWHCHILEHEDYDMM
RPFTVIDPKE
>WP_106497855
PKLTKFVDRLPILKTLRPTRSTNNKDYYEVRISEFRQKLHRDLRPTRLWGYNRQYPGPIIDVTSGRPIQVKW
MNKLPSNHLLPVDRSIHN-VKELPEVRTVTHLHGSETKPESDGYPEAWFTRDFKEVGPFFERKIYEYPNHQR
ATLLWYHDHAMGITRLNMYAGLAGLYIIRDKQEESLQLPKGKYEIPLMIQDRSFNQDGSLFYPRQPDDPAEN
LPDPSITPFFL-GDTIVVNGKVWPFLEVEPRKYRFRILNGSNTRAYQLYLDSGKHFYQIGSDGGLLQKTLKV
KKLSIEPAERVDLIIDFADFAGQKIHLKNDLGQNADPTDET-DDIMQFIVNIPLSKKGKDTIPKKLSSIPSL
KQNNVSAIRNLKLVGSTD-DLDRPLLLLDNKMWMDPVTEKPQLGSTEIWSLMNVTGFTHPIHIHLIQFQVLD
RRPFDLDQYNKDGSIVYT-GPAVPPEPNERGWKDTVAAHSAEITRVIANFSPYTGYYVWHCHILEHEDYDMM
RPFIVIDSEE
>WP_077622632
PKLEKFVDRLPIMNTLRPRRKTKSGNYYEVRMEEFRQKLHRDLRPTLLWGYNRQFPGPTIDVKQGEPIQVNW
MNNLPSRHILPIDGTVHNV-DELPEVRTVTHLHGSETKPDSDGYPEAWYTNGYREVGPTFTRKVYEYPNHQR
GCTLWYHDHAMGITRLNVYAGLAGMYIIRDKQEKALNLPNGQYEVPLMIVDRSFNDDGSLAYPDQPDDAADN
LPDPSIVPAFL-GDTILVNGKVWPFFEVEPRKYRFRILNGSNTRDYQLFLDSGQPFYQIGSDGGLLRKTVKM
ERIGVEPAERVDVIIDFSQFEGKEVILKNDLGPDADPEDRT-GDVLQFRVSKPLTKKDTSVVPRYLSEIPSL
NQNNVKTIRNLKLVGSTD-EYGRPLLLLDNKKWHDPVTEKPRLGTTEIWSLMNVTGFTHPIHIHLIQFQVLD
RRPFDLDRYNEDGQIIYT-GSVQAPALNERGWKDTIAAPSAQVTRVIARFAPYTGDYVWHCHILEHEDYDMM
RPFTVIDKDE
>WP_093211443
PTLEKFVDRLPIMETLKPTRRTKNGAYYEVVMEEFRQKLHRDLRPTRLWGYNRQFPGPTIEADTGEPVQVRW
INNLPNRHLLPVDRSVHNV-AREPEVRTVVHLHGSETKADSDGYPEAWFTSGFRETGPAFSREVYEYPNHQR
AAALWYHDHAMGITRLNVYAGLAGMYIIRDKQEKLLNLPAGDYEIPLLIQDRTFNADGSLSYPQQPDDAAAN
LPNPSIVPAFI-GDTILVNGKVWPYLEVKPRKYRFRILNASNTRDYQLTLDSNQPFYQIGSDGGLLQKTVKI
NQIGIEPAERVDVIVDFSQYRGQTVVLKNNLGPNADPEDAT-GEVMQFRVTKSPARKDTSVIPRHLSRIPSL
KQNNIRAIRNLKLTSSND-EFGRPLLLLDNKKWHDPTTEKPRLGTTEIWSLINLTGFTHPIHIHLIQFQVLD
RRPFDLDRYNQDGKIIYT-GTVEAPAANERGWKDTIAAPSAQVTRVIAKFAPYTGDYVWHCHILEHEDYDMM
RPFTVTDTE-
>WP_074597751
PTLEKFVDQLPIMNVLQPNHRTKDGPYYEVRMEEFRQKLHRDLPPTRLWGYNRQFPGPTFEVNQNKPIRVRW
MNHLPNRHILPIDGSVHNV-ANEPEVRTVVHLHGSETRPDSDGYPEAWFTNGFKETGPSFSREVYEYPNHQR
ATALWYHDHAMGITRLNVYAGLAGMYIIRSEQEKALQLPAGKYEIPLLIQDRSFNQDGSLAYPRQPDDAADN
LPNPSIVPAFL-GDTIVVNGKVWPYLEVEPRKYRFRILNGSNTRDYQLSLDSGQSFYQIGSDGGLLKRTVKL
EQIGVEPAERVDVIVDFSKLKGKTVVMRNNLGANADPNDPT-GEIMQFRVTKPLSRKDTSKIPRHLSRIPSL
KQNNITAIRQLKLVGSTD-EYDRPLLLLDNKKWHDPVTEKPELGATEIWSLVNVTNFTHPIHIHLIQFQVLD
RQPFDLERYNKDGKIVYS-GSVTAPALSERGWKDTIAAPSAQVTRVIAKFAPYTGDYVWHCHILEHEDYDMM
RPFTVINPDE
>WP_026771525
PTLEKFVDRLPIMKVLQPNHRTKNGPYYEVRMEEFRQKLHRDLPPTRLWGYNRQFPGPTFEVKQDEPIRVRW
TNHLPNRHILPIDGSVHNV-ANEPQVRTVVHLHGSETKPDSDGYPEAWFTNGFKETGPSFSREVYEYPNHQR
ATTLWYHDHAMGITRLNVYAGLAGMYIIRDEHEKALHLPSGKYEIPLLIQDRSFNQDGSLAYPRQPDDAAAN
LPNPSIVPAFN-GDTILANGKVWPYLEVEPRKYRFRVLNGSNTRSYQLMLDSGHPFYQIGSDGGLLKNTVKI
EQIGVEPAERVDVIVDFSKLKGKTVAMKNNLGANADPDDPT-GDIMQFRVTKPLSRKDTSKIPRHLSRIPSL
KQNNITAIRQLKLVGSTD-EYDRPLLLLDNKKWHDPVTEKPELGTTEIWSLVNVTNFTHPIHIHLVQFQVLD
RRPFDLERYNQDGKIDYT-GTATAPAPNERGWKDTIAAPSAQITRVIAKFAPYTGDYVWHCHILEHEDYDMM
RPFTVIDPDE
>WP_095656292
MELKKFVDPLPIIDTIKPKHKNKGFSYYEVQMEEFKQKLHRDLRPTTLWGYNRQFPGPTFDINQGEQIQVKW
INNLPSKHLLPIDRSIHDV-AHQPEVRTVTHLHGSETKASSDGYPDAWYTKDFKEVGSFFERKVYEYPNHQR
AALLWYHDHAMGITRLNVYAGLVGMYIIRDQQEKQLNLPSGKYEVALAIQDRTLNADGSLFYPGQPDDPAEN
LPDPSITPFFL-GDKIVVNGKIWPYYEVEPRKYRIRLLNASNTRTYQLYFDSGQPFYQIGSDGGLMQRTVKL
DKIALEPAERVDVIVDFSQYSGEEIILKNDLGPDADPEDKT-DDIIQFRVSLPLSGEDKSSLPSYLSHIPSL
KQGEIQTIRNLKLIGSED-NYGRPLLLLDNRKWMDPITEKPKLGSTEIWSFMNITGFTHPMHIHLIQFQVLD
RQPFDLDQYNKDGSIVFT-GSTKAPKPNERGWKDTIAAPSAQITRVIAKFGPYTGDYVWHCHILEHEDYDMM
RPFTVIDPKD
>WP_094884263
MELKKFADPLPIIDTIKPKRKNKGLSYYEVQMEEFKQKLHRDLRPTTLWGYNRQFPGPTFDINQGEPIQVKW
INNLPSRHLLPIDRSIHDV-GHQPEVRTVTHLHGSETKASSDGYPDAWYTKGFKEVGSFFERKVYEYPNHQR
AALLWYHDHAMGITRLNVYAGLAGMYIIRNEQEKQLNLPSGKYEVALAIQDRTLNEDGSLFYPSQPDDASEN
LPDPSITPFFL-GDKIVVNGKIWPYFKVEPRKYRLRLLNASNTRTYQLYFDSGQPIYQIGSDGGLMQRTVKL
DKIALEPAERVDVIVDFSQYSNEEIILKNDLGPDADPEDET-DDIIQFRVSLPLSGKDKSSLPSYLSRITPL
KQGRVQTIRNLKLVGSED-NYGRPLLLLDNKKWMDPITEKPKLGSTEIWSFMNITGFTHPMHIHLIQFQVLD
RQPFDLDQYNKDGSVVFT-SPATAPKPNERGWKDTIAAPSAQITRVIAKFGPYTGDYVWHCHILEHEDYDMM
RPFSVIDPND
>WP_188456419
MKLRKFVDRLPIMETLRPKSKNNKGAYYEVRMEEFTQKLHRDLKPTRLWGYNRQFPGPTIDVNQGEPIQVRW
MNNLPHRHILPIDKSIHEV-AHHPEVRTVTHLHGSETMSVSDGYPEAWFTKGFREVGPFFEREIYEYPNHQR
GATLWYHDHAMGITRLNVYAGLTGMYIIRDKQEKGLNLPNGNYEIPLVIQDRSFHEDGSLKYPIQPDDPAAN
LPNPSITPFFI-GDTIVVNGKVWPYVEVEPRKYRFRILNASNTRAYQLQLDSGQPFYQIGSDGGLLQNTVKI
NKLAIEPAERVDVILDFSKYEGERIILKNDLGPNAIPEDE-TDEIMQFNVNLPLSGKDNSSLPKRLSTIPSL
IHNEISTIRNLKLVGSTD-KYGRPLLLLDNKKWKDPITEKPKLGTTEIWSLQNITGFTHPVHIHLIQFQILD
RRPFDLDLYNKDGKIVYT-GEAKPPEPNERGWKDTVAAPSAHITRLIVKFAPYTGDYVWHCHILEHEDYDMM
RPFTVIDPDR
>WP_089060264
MKLTKFVDRLPIMDIIKPKRKNKKGSYYEVRMEEFKQKLHRDLRPTRLWGYNRQFPGPTFDVKQGEPIQVKW
MNNLPSRHILPVDRSIHEV-AQHPEVRTVTHLHGSETKSASDGYPEAWFTKDFKKVGPFFKREVYEYPNRQR
ATMLWYHDHSMGITRLNMYAGLAGAYIIRNEQEKLLKLPKGKYEIPLVIQDRSFNDDGSLSYPRQPADPADN
LPNPSITPFFL-GDKIIVNGKVWPYFEVEPRKYRFRILNASNTRAYQLYLDSNQPFYQIGSDGGLLKKTVKI
NKLTIEPAERVDVILDFSKYEGMKVILKNNLGPNADPEDET-DEVMQFDVSLPMEERDDSNIPHNLSRIPSL
KQNKIDAIRNLKLVGSTD-KYNRPLLLLDNKKWMDPVTEKPNLGATEIWTLMNITGFTHPIHIHLIQFQILD
RRPFDLDLYNKDGRIVYT-GPSRPPEPNERGWKDTVPAPSAQITRVIAKFTPYTGDYVWHCHILEHEDYDMM
RPLRVIDPNH
>WP_089533718
MKLKKFVDRLPIMNTLKSERKNKKGAYYEVQMEEFTQKLHRDLRPTRLWGYNRQFPGPTIEVNKGEPIQVKW
INNLPRRHILPVDKSIHEV-AHHPEVRTVTHLHGSETKPESDGYPEAWYTRNFKEVGPFFKREIYEYPNRQR
AATLWYHDHAMGITRLNMYAGLAGMYIIRDEQEKRLNLPKGKYEVPLVIQDRTFNKDGSLFYPRQPDDPASD
LPNPSISPFFI-GDKILVNGKVWPYFEVEPRKYRFRILNASNTRAYQLTLDSNQPFYQIGSDGGLLQRTVKM
EKIAIEPAERVDVIIDFSKHSGKTITLKNDLGPNASPEDET-DEVMQFDVNLPLSGTDHSNIPQKVSHIPSL
RHNKINAIRNLKLAGSTD-EYGRPLLLLDNKKWMDPVTENPHLGATEIWALTNITGFTHPIHIHLIQFQILD
RRPFDLDSYNKDGRIVYT-GSAIAPEPNERGWKDTVAAPSAQITRLIMKFVPYAGDYVWHCHILEHEDYDMM
RPLRVIDPKR
>WP_076370332
MQFKKFVDRLPIPPVIKSR-KTTKNNPYVVSMVQTRHQFHQNLPKTKVWAYNGLVPGPTFEVKKDKPIYVKW
KNKLPKKHFLPIDTTIHGA-SHTPEVRTVVHLHGSPSAPASDGHPEAWFTKNFGQTGPEFVTKTYKYPNRER
ATTLWYHDHALGITRLNVYAGLAGLYLIRDEEEKALPLPKGKYEVPLIVQDKSFNPDGSLFYPAQPSNPSPD
LPFPSIVPGFF-GETIVVNGKVWPYLNVEPRKYRFRIVNASNSRAYQFQLSNSQSFFLIGTDGGLLERPIEV
QSLLVGSAERIDIVVDFSKLQGETIILQNQFELGNP-----TGDVMAFKVTKPLKGKDNSQVPAILSNIDHI
PLTEVKKVRHLTLVETQD-EFGRPMLLLDGKEWDDPVTETPLLDSVEIWELENITDGGHPIHLHLVDFLVLE
RR--------DSN------GNLKQPLPTDFGLKDTVTVNAGETVRIIMRFEPFAGKYVWHCHKLEHEDHDMM
RPL-TIRKHK
>WP_122918234
MELKKFVDQLPIPPIIKLK-KNPHNNPYVVRMIQARHRFHKNLPKTKVWAYQGTVPGPTIEVEKDQPIYVKW
ENKLPNKHFLPVDTTIHGA-MDTPEVRTVVHLHGSSSRPASDGHPEAWFTRNFRQTGPEFVTQTYEYPNRER
ATALWYHDHTLGITRLNVYAGLAGLYLIRDEEEKALPLPKGEYEVPLIVQDKSFNPDGSLFYPSQPSNPSPD
LPFPSIVDGFF-GDTMVVNGKVWPFLEVEPRKYRFRLLNASNSRAYLFQFSNSQSFFLIGTDGGLLEHPIEV
QSLQVGSAERIDIVVDFSKLQGETIILQNQYELGNP-----IGDVMAFKVTKQLNEKDHSQVPSILSKIDRI
PLKAVKKVRHLTLDETQD-EYGRPMLLLNGFEWDDPVTETPLLDSIEIWELENKTEGGHPIHIHLVNFLVLG
RR--------ENS------GKIRKRIPTDFGLKDTVTVNALETVRIIMRFKPYAGKYVWHCHKLEHEDHDMM
RPLTIKNPDD
>WP_055747211
MELKKFIDQLPMPLVIKPR-KNSQNNPYVVRMIQTRHRFHKNLPKTKVWAYQGKVPGPTIEVEKDQPIYVKW
ENKLPKKHFLPVDTTIHGA-MDTPEVRTVVHLHGSSSRPASDGHPEAWFTRNFRQTGAEFVTKTYEYTNREK
ATALWYHDHTLGITRLNVYAGLAGLYLIRDEEEKALPLPKGEYEVPLIVQDKSFNTDGSLFYPSQPSNPPPD
LPFPSIVDGFF-GDIMVVNGKVWPFLEVEPRKYRFRLLNASNSRAYLFQFSNSQSFFLIGTDGGLLERPIEV
QSLQVGSAERVDIVVDFSKLQGETIILQNQFELGNP-----IGDVMAFKVTKPLKEKDHSQVPPILSKIDLI
PLTVVKKVRHLTLDETQD-EYGRPMLLLDGKEWDDPVTETPLLDSVEIWELENKTESGHPIHIHLVNFLVLD
RR--------ESN------GKLKQRLPTDFGLKDTVTVNALETVRIIIGFKPYAGKYVWHCHKLEHEDHDMM
RPLTIRKPDD
>WP_094253757
MVLRKFVDALPIPSVIKPCGTHKGKPFYKVQMLEALHQFHRDLPETRVWGYNGMVPGPTFEVEQNHPIYVKW
ENKLPLKQFLPLDTTIHGA-HDTPEVRTVVHLHGSPSEPDSDGFPEAWFTRDFRQTGPDFVKETYYYTNSER
AAGLWYHDHALGITRLNVYAGLAGLYFIRDKHEQSLPLPKGKYEVPLVVQDKSFNPDGSLFYPKQPDNPSPD
LPCPSIVPAFL-GDTITVNGKVWPFLKVEPRKYRFRLLNASNTRTYRFKLSNNHSFYLIGTDGGLLARPIKV
TSLDVSPAERMDIVVDFSELEGQKIILQDAFETGNP-----VGEIMEFKVTKPLSRPDRSKVPPFLSHLPKI
PLDQVRKIRRITLNDSED-EFGRLMLLFDDKTWMDPPTETPLLNSVEIWELVNQTPGIHPIHIHLVNFRVIG
R-------FT-------ANGTLLPPLPADFGLKDTVLINGGETVRLIMKFQPYSGKYVWHCHRLEHEDHDMM
RPLIVLPDKD
>WP_130297221
MELEKFVDPLPIPSIISPKEQYKGKPLYEVRMIETLHKFHRDLHAAKVWGYNGLVPGQTFNVERNQPIYVRW
TNHLPLKHFLPVDKTIHGA-NHNPEVRTVVHLHGSPSEPDSDGHPEAWFTRNFRQTGPHFKKEIYHYPNSER
ASCLWYHDHALGITRLNVYAGLAGLYFIRDKHERTLPLPEGKYEIPLVIQDKSFNPDGSLFYPVQPENPPPN
IPYPSIVPAFL-GNTITVNGKVWPYLQVEPRKYRFRLLNASNTRTYKYQFSNLMPFYLIGTDGGLLERPIKV
ESLDVSPAERVDIVVDFSKLRGQNIVLQDGFELGNP-----TGDIMEIQVTKPLSFPDQSWVPLHLSHIEPL
SLNCARKVRRLTLQDSQD-EFGRLMLLFDDKTWMDPVTETPLLGSTEIWELVNQTPGIHPIHIHLVNFRVID
RS--------DEN------GNLVEPLPADFGLKDTVLVAGGQTVRIIMKFQPYCGDYVWHCHRLEHEDHDMM
RPLTILPCDI
>WP_071746000
MELKKFIDPLPIPSAIKPIGTYKGKPFYDVRMIETLHKFHSDLPKTKVWGYNGMVPGPTFEVKKDHPVYVRW
SNDLPKKHFLPVDTTVHGA-HDNPEVRTVVHLHGSPSEPDSDGHPEAWFTKNFQQTGPSFVKEIYHYTNRER
ATALWYHDHALGITRLNVYAGLAGLYLIRDKEEKSLPLPKGKYEIPLIVQDKSFNPDGSLFYPAQPEDPSPG
LPYPSIVSLFL-GNTIAVNGKVWPFLKVEPRKYRFRLLNASNTRTYKFQLSDSS-FFLIGTDGGLLKRPIKV
QSLDVSPAERIDIIIDFSRFERKKVVLQN----GIDLDNP-TGEIMEFQVTKPLSCPDKSKIPCILSNIDFI
PLEKVKKVRRLTLNDSED-EFGRLMLLLDNKEWADPVTETPLLNSVEIWELVNLTVGIHPIHIHLVNFRVLD
RHDLN--------------GNLLEPLPADFGLKDTVLVAGEQTVRIIMKFEPYSGDYVWHCHRLEHEDHDMM
RPLKIIPSNL
>WP_098523310
MELEKFVDSLPIPSIIKPKGTCQGKPLYDVRMIETLHKFHRDLPKTKVWGYNGLVPGPTFDVQKNHPVYVRW
TNDLPKKHFLPVDKTVHGA-HDTPEVRTVVHLHGNPSEPDSDGHPEAWFTRNFQQTGPRFVKEIYHYTNLER
ATALWYHDHALGITRLNVYAGLAGLYLIRDKEERSLPLPKDKYEIPLIVQDKSFNPDGSLFYPAQPDNPSPN
LPFPSIVPLFL-GNTITVNGKVWPFLKVEPRKYRFRLLNASNTRTYKFQFSDSS-FFLIGTDGGLLKRPIQV
QSLDVSPSERVDIIVDFSSLEGKKVVLQNES----DLENP-TGEVMEFQVTKPLSCPDKSKIPCLLSNIDFF
PVKQVRKVRRLTLSDSED-EFGRPMLLLDNKEWDDPVTETPLLDSIEIWELVNLTAGIHPIHIHLVNFRVLD
RHDLN--------------GKLLPPLPADLGLKDTVLVEGEQIVRIIMKFEPYSGDYVWHCHRLEHEDHDMM
RPLKIIK---
>WP_042979291
MELKKFVDALPIPSTIKPKGTYKGKPFYDVRMIETLHKFHRDLPKTKVWGYNGLIPGPTFDVKKNHPIYVRW
TNDLPKKHFLPVDKTVHGA-HDNPEVRTVVHLHGSPSEPDSDGHPEAWFTRNFQQTGPRFVKEIYHYTNLER
ATALWYHDHALGITRLNVYAGLAGLYLIRDKEERSLPLPKGKYEIPLIVQDRSFNPDGSLFYPAQPEDSSPD
LPFPSIVPLFL-GNTITVNGKVWPFLKVEPRKYRFRLLNASNTRTYKFQFSDSS-FFLIGTDGGLLKRPIKV
QSLDVSPSERIDIIVDFSELEGKKVVLQN----GNDLENP-TGEVMEFQVTKPLSCPDKSKIPCLLSNINFI
PLEKVRKVRCLTLNDSED-EFGRPMLLLDGKEWDDPVTETPLLDSVEIWELVNLTVGIHPIHIHLVNFRVLD
RHDLN--------------GKLLDPLPADFGLKDTVLVAGEQIVRIIMKFEPFSGDYVWHCHRLEHEDHDMM
RPLKIIPSNP
>WP_098301692
MGLKKFVDSLPIPSIIKPKGTYKGKPLYDVRMIETLHKFHRDLPKTKVWGYNGLVPGPTFDVEKNHPIYVRW
TNDLPKKHFLPVDKTVHGA-HDNPEVRTVVHLHGSPSEPDSDGHPEAWFTRNFQQTGPKFVKEIYYYTNRER
ATALWYHDHAIGITRLNVYAGLAGLYLIRDKEERSLPLPKGKYEIPLIVQDRSFNPDGSLFYPAQPDNPSPN
LPCPSIVPLFL-GNTITVNGKVWPFLKVEPRKYRFRLLNASNTRTYQFQFSDSS-FFLIGTDGGLLKRPIRV
QSLDVSPAERMDIIVDFSGLEGKKVILQN----GSDLENP-TGEVMEFQVTKPLSCPDKSKIPCLLSNIEFI
PLKEVRKVRRLTLSDSED-EFGRPMLLLDDKEWDDPVTETPLLDSIEIWELVNLTVGIHPIHIHLVNFRVLD
RHDLN--------------GQLLDPLPADFGLKDTVLVGGEQIVRIIMKFEPYSGDYVWHCHRLEHEDHDMM
RPLKIIPSNP
>WP_098337717
MGLKKFVDSLPIPSIIKPKGTYKGKPLYDVRMIETLHKFHRDLPKTKVWGYNGSVPGPTFDVKKSHPVYVRW
TNDLPEKHFLPVDKTVHGA-HDNPEVRTVVHLHGSPSEPDSDGHPEAWFTRNFQQTGPRFVKEIYYYTNRER
ATALWYHDHALGITRLNVYAGLAGLYLIRDKEERSLPLPKGKYEIPLIVQDKSFNPDGSLFYPAQPDNPAPN
LPFPSIVPQFL-GNTITVNGKVWPFLKVEPRKYRFRLLNASNTRTYKFQLSDLSSFFLIGTDGGLLKRPIKV
QSLDVSPSERIDIIVDFSGLEGKKVVLQNGSDLNP------TGEVMEFQVTKPLSCPDKSKIPCLLSNIDFI
PLKNVRKVRRLTLSDSED-EFGRPMLLLDDKEWNDPVTETPLLDSVEIWELVNLTVGIHPIHIHLVNFRVLD
R---------HDQ----K-GRLLDPLPADFGLKDTVLVEGEQIVRIIMKFEPYSGDYVWHCHRLEHEDHDMM
RPLKIIPSNP
>WP_188404046
MELKKFVDALPIPSFITPKESYQGAPLYEVSMIETLHKFHRDLPKTKVWGYNGQVPGPTFNVEKNQPIYVRW
TNHLPLKHFLPVDKTIHGA-HHNPEVRTVVHLHGSPSEPDSDGHPEAWFTRNFQQTGPHFMKEIYHYPNTER
AANLWYHDHALGITRLNVYAGLAGLYFVRDEQERTLPLPKGKYEVPLMIQDKTFNPDGSLFYPAQPDNPSPN
LPYPSIVPSFL-GDTITVNGKVWPFLNVEPRKYRFRLLNASNSRTYKFQLSNLRPFYLIGTDGGLLTRPIKV
ESLDVSPAERIDIVVDFSRLGGQKIVLQDGFE---LENPT--GEIMEFRVSKSLSCPDQSKVPLLLSRIEPL
RVNKVRKIRRITLNDSQD-EYGRLMLLFDDKEWMDPATETPLLNSIEIWELVNLTPGIHPIHVHLVNFRVLD
R-------YDKDGRLLI-------PLPADYGLKDTVLVAGGETVRIIMKFQPFSGDYVWHCHRLEHEDHDMM
RPLKIIPFHS
>WP_063236505
MELKKFVDALPIPSIIRPKEIYKGKPLYDVRMIETLHKFHRDLPKTKVWGYNGLVPGPTFNIEKNQPIYVRW
TNHLPKKHFLPVDKTIHGA-SHNPEVRTVVHLHGSPSEPASDGHPEAWFTRKFRQTGPHFMKEIYHYTNRER
AAALWYHDHALGITRLNVYAGLAGLYFVRDEQERLLSLPKGKYEVPLMIQDKTFNPDGSLFYPSQPDNPSPN
LPYPSIVPSFL-GDTITVNGKVWPFLKVEPRKYRFRLLNASNTRTYKFQLSNLRPFYLIGTDGGLLSRRIKV
ESLDVAPAERIDIIVDFSGLEGQKVILQDGFE---LENPT--GEIMEFKVNKSLSCPDQSRVPSHLSHIDPI
PLNKVKKIRRLTLNDSQD-EFGRPMLLFDDKEWMDPATETPLLHSVEIWELVNLTPGIHPIHVHLVNFRVLD
R-------YD---Q---N-GNLVAPLPADFGLKDTVLVGPGETVRIIMKFQPFSGDYVWHCHRLEHEDHDMM
RPLKIISSNL
>WP_216891285
MELKKFVDVLPIPSIIRPEGMYKGQPFYDISMVETLHKFHRDLPKTKVWGYNGLVPGPTFNVEKNQPIYVRW
ANYLPIKHFLPVDKTIHGA-SHNPEVRTVVHLHGSPSEPASDGHPEAWFTREFRETGPHFMKEIYHYTNRER
ATALWYHDHALGITRLNVYAGLAGLYFIRDEQERSLSLPKGKYEVPLIIQDKTFNPDGSLFYPAQPDNPPPN
LPYPSIVPSFL-GDTITVNGKVWPFLKVEPRKYRFRLLNASNTRTYQFQLSNLRPFVLIGTDGGLLSRPIKV
KSLDVSPAERIDIVIDFSGLEGKNVILQDGFE---SENPT--GEIMEFQVTKFLSCPDQSRLPPFLSHIDPI
SINKVKKIRRLTLNDSQD-EFGRLMLLFDDKEWMDPVTETPLLNSVEIWELVNLTPGIHPIHVHLVNFRILD
R-------YD---Q---N-GNLVAPLPTDFGLKDTVLVGPGETVRIIMKFQPFSGDYVWHCHRLEHEDHDMM
RPLKIIPFKP
>WP_047934060
MELKKFVDTLPIPSIIRPKGMYKGRPFYDVCMIETLHKFHRDLPKTKVWDYNGLVPDPTFNVEKNQPIYVRW
ANNLPEKHFLPVHKTIHGA-SHNPEVRTVVHLHGSPSEPASDGHPEAWFTRGFRQTGPHFMKEIYHYTNGER
ATALWYHDHALGVTRLNVYAGLAGLYFIRDEQERSLSLPKGKYEVPLIIQDKTFNPDGSLFYPAQPDNPSPN
LPYPSIVPSFL-GDTITVKGKVWPFLKVEPRKYRFRLLNASNTRTYQFQLSNLRPFALIGTDGGLLSRPIKV
KSLDVSPAERIDIVIDFSGLEGQNVILQDGFE---SENPT--GEIMEFQVTRFLSCPDQSRLPSLLSHIDRI
PLNKVKKIRRLTLNDSQD-EFGRLMLLFDDKEWMDPATETPLLNSVEIWELVNLTPGIHPIHVHLVNFRVLD
R-------YD---Q---N-GNLIAPLPTDFGLKDTVLVGPGETVRIIMKFQPFSGDYVWHCHRLEHEDHDMM
RPLKIIPSNR
>WP_129475845
MKLKKFVDALPIPSIIRPKGMYEDKPFYDVRMIETLHKFHRDLPKTKVWGYNGLVPGPTFDVEKNQPIYVRW
TNHLPLKHFLPVDKTIHGA-SHNPEVRTVVHLHGSPSEPASDGHPEAWFTRDFRQTGPHFMKEIYYYTNRER
ATALWYHDHALGITRLNVYAGLAGLYFIRDEQERSLSLPKGKYEVPLIIQDKTFNPDGSLFYPAQPDNPSPN
LPYPSIVPSFL-GDTITVNGKVWPFLKVEPRKYRFRLLNASNTRTYQFRLSNLRPFALIGTDGGLLSRPIKV
KSLDVSPAERIDIVIDFSGLEGINVILQDGFE---SENPT--GEIMKFQVTKFLSCPDQSRLPSFLGHIDRI
PLNKVKKIRRLTLNDSQD-EFGRLMLLFDDKEWMDPATETPLLNSVEIWELVNLTPGIHPIHVHLVNFRVLD
R-------YD---Q---N-GNLVAPLPADFGLKDTVLVGPGETVRIIMKFQPFSGDYVWHCHRLEHEDHDMM
RPLKIIPSNP
>WP_091836102
MRLEKFVDPLPIPPTIQPRSIRSGIPFYIVRMKPVYQHLHRDLHKTLVWGYEGFYPGPTFEVWENQTIDVCW
QNELPSHHFLPVDTTIHGAEKNVPQVRTVVHLHGGRTPPDSDGHPDAWFTRDFAMTGPRFQRKVYRYPNIQR
PTTLWYHDHALGITRLNNYAGLSGFYLIRGAEEEKFLLPKGPYEIPLLIQDRSFKPDGSLFYPCKPPRANVK
V-CPSIVNEFI-GETNVVNGKVWPHCDVEPRKYRFRILNGSNARFYNLKLS-GLHWIQIGSDGGLLEAPVSV
SSLLLAPAERADVIVDFSACKGEIITVTNDAPAGEPANPFTVGMVLQFRVHLPLNHSDSPPLPTFFGSLKLP
NPKAATYRRRLTLDESKD-RFGRMKMLLNGRTWSAPATETPKLGATEIWEVLNLSAKSHPIHLHLIQFRLLD
RRPFDVESFMKTRRLFYN-GPPRMPDPNERGWKDTVRSHPNEVTRFVACFSPFTGDYVWHCHILEHEDHEMM
RPLVVVP---
>WP_091741001
MFLQKYVDPLPILPTLQPYSIRSGIPYYILRMKQVNQHLHRDLNKTPVWGFEGMYPGPTIEVWENQIIDVYW
KNELPLRHLFPVDTTIHGAGEDVPQVRTVSHLHGGHTPPDSDGHPDAWFTRDFTITGPRFRNQIYRYPNPQR
PTTLWYHDHTMGITRINNYAGLSGFYLIRGIEEERLPLPKGCYEIPLLIQDRSFQPDGSLYYPSGPKPHKKD
L-CPSIVDEFF-GDTNLVNGKVWPYCEVEPRKYRFRILNAANARFYNLKLGSGLKWIQIGTDGGLLEAPVQL
SSLLLSPAERADVIIDFSKLQGHTITMTNDAPAGNPVDPDTTGQVMQFRVNQSLNGVDDSMIPLSFAPLSLP
NPTAASYTRRLTLDDEMD-RYGRMLMLLNKHRYDDPPTETPQWGDTEIWELINLTPKTHPIHLHLIQFRLLD
RRSFDVERFMQRGRLIFT-SPPRVPERNELGWKDTIRANPKEVTRIVVRFVPYTGNYIWHCHILEHEDHEMM
RPLVVVDRHS
>WP_204519083
LKLNKFADPLPIPPLLQPVSKTRKSTYYEVTMRAFKQKLHRDLPPTRLWGYEGMFPGPTIEARRGELVRVKW
SNQLPTKHFLPVDSSIHGV-AHYPEVRTVVHLHGVNSRPDSDGYPEAWYTQDFTEVGPLFSREVYEYDNQLN
AAAFWYHDHALGITRLNVYAGLAGFYLLRDQHEASLNLPKGKYEIPLMIQDRSFKPDGSLAYPETPDPQDKT
L-KPSIVPGFC-GETILVNGKVWPFLEVEPRKYRFRILNASNTRSYTLFLDNQMPITQIGTDSGFLRNPVSV
SELTLAPAERVDIILDFSQHANEKIALKNSSPCGGAPNPKTTAYVMQFRVSLPLADKDTSEIPRVLARQTAP
NPLKAERTRNLTLSGSAD-HYGRPLLLLDNKSWMNRISETPGVGDTEVWQLINLTANMHPIHIHLIHFYVLE
RIPFDVDLYNRTGELVFT-GPPRQPEPYERGPKDTVQATPGEVTRIVMQFGPHTGRYVWHCHILEHEDHDMM
RPF-EVR---
>WP_163853038
MPLKKFVTPLAIPPTLKPIRRGPKGTFYQVKMTQFKQRLHRDLPLTTVWGYNGRSPGPTIRARKNERVYVKW
MNKLPLKHLLPVDKTIPGAGPNVPEVRTVVHLHGTVARQGSDGYPTAWFSRGFKVVGPQFRRKVYVYPNSQN
AATLFYHDHALAITRLNLYAGLSGAYLLTDAHEASLPLPKGKFDIPLIIQDRSFKKNGQLFYPSNTTPPVKG
V-NPSIVPNFF-GNTIMVNGTVWPFLNVEPRKYRFRIINGSNSRFYQIKLS-GQSFIQIGSDQGLLSKPVQV
KQITLGIGERADVIIDFSQHKGQNIVLTNHARAGTLPNPSTTGKIMQFRVGRHLSSPDKSRIPAKLNVIPRL
SPAKARRVRWMKLSSAPD-KYGRDVQMLNNRGFEAPVTEKPVLGSIEVWNFVNPGTNTHPMHLHLVKFQVLG
RRPFDVNFYNKTNKIRYT-GPAIPPAPNERGWKDVVRANPGQVTKIIAKFVPFTGLFAWHCHILEHEDYDMM
RPMRVVRGRG
>WP_185671636
MPLKKFVTPLAIPPTLKPIRRGPQGTFYQVKMTQFKQRLHRDLPLTTVWGYNGRSPGPTIRARKNERVHAKW
MNKLPLKHLLPVDKTIMGAGPNNPQVRTVVHLHGTVARQGSDGYPTAWFSRDFKVVGPQFKRKVYVYPNSQN
ATTLFYHDHALGITRLNLYAGLSGAYLLTDAHESSLPLPKGKFDFPLIIQDRSFKKNGQFFYPSNTTPPVKG
V-NPSIVPIFF-GNTIMVNGTVWPFLNVEPRKYRFRIINASNSRFYQIKLSSGQSFIQIGSDQGLLSKPVRV
KQITLGVAERADVIIDFSKHKGQNIVLTNHARAGTLPNPNTTGTIMQFRVGRHLTSPDKSRIPAKLSAIPRL
SPSKALRVRWMKLSSTTD-KYGRMVQQLNNRGFEAPVSEKPVLGSIEVWNFVNPGTNTHPMHLHLVKFQVLS
RRPFDVNFYNKTNKIRYT-GRAIPPAPNERGWKDVVRANPGQVTKIIARFVPFTGLFAWHCHILEHEDYDMM
RPMRVVRGKG
>WP_068502841
MPLKKFVTPLAIPPVLKPKIRGAQGTYYEVKMKQVKQKLHRDLQPTTVWGYNGRYPGPTIITHKNERVRVKW
MNELPLKHLLPVDKTIPGAGPNVPEVRTVVHLHGTVARQGSDGNPLAWFSRDFRRVGPMFKQKVYDYPNRQS
AATLFYHDHALAITRLNLYAGLAGAYLLRDARETSFKLPKGKFEIPLLIQDRSFKKNGQLFYPSNTTPPVKG
V-NPSIVPMFF-GNTNLVNGTVWPYLNVEPRKYRFRMINGSNGRFYTMKLS-GQSFIQIGGDQGFLPKPVRI
KELTLGPAERADVIIDFSRHKGQNIVLTNSARAGATPDPNTTGKIMQFRVGQLLTSPDKSRIPAKLIPISRL
SPAKARRVRWLKLSSSPD-KYGRQVQLLNDKGFMEPATQRPKLGSIEVWNFVNVGTNTHPMHLHLVHFQILS
RRPFDVNYYNKTNKIRYT-GPAVPPEPNERGMKDVVRVPPGYITKIIAKFVPYTGNYVWHCHILEHEDYDMM
RPLKVVSGNR
>WP_192704700
MPLKKFVTPLAIPPVLQPKSRSSKGTYYEVRMKQVKQKLHRDLPPTTVWGYNGRYPGPTIIARKNKRVRVKW
INALPLKHLLPVDKTVPGAGPNVPEVRTVVHLHGIVARQGSDGNPLAWFSRSFKRVGPLFKQKVYDYPNQQS
GTTLFYHDHALGITRLNVYAGLAGAYLLRDAREASFRLPRGKFEIPLLIQDRSFKNNGQLFYPSNTSPPVKG
V-NPSIVPMFF-GNTNLVNGTVWPYLNVEPRKYRFRIINGANGRFYKMKLSSGQSFIQIGNDQGFLPKPVRV
KELILGPAERADVIIDFSRHKGQKILLTNSARAGTMPDPNTTGKIMQFRVGHRLTSPDKSRIPAKLRVIPRL
LPAKARRVRYLELNSSPD-QFGRQVQLLNGKGFMAPATQRPKLGSIEVWNFVNPGTNTHPMHTHLVHFQILS
RRPFDVNYYNKTKKIRYT-GPAVPPAANERGNKDVVRVPPGFVTKMIAKFVPYTGNYVWHCHILEHEDYDMM
RPLKVVRGKG
>WP_216624504
IKLQKFLDKLPILETIPPVKRDKKGSYYEVTMREFTQKLHRDLKPTRLWGYNGMYPGPTFDVMKNETTYVKW
INDLPTKHFLPIDTTIHGADRNLPEVRTVVHVHGGKQPAHSDGYPEAWFTRNFEQTGPLFEREVYEYPNLE-
AAPLWYHDHSMGITRLNMYAGLAGFYIIRDKYEQSLNLPRGVYEIPLLVQDRSFNPDGSLYYPSTPDKKNPR
LPFPSIVTPFD-ADTILVNGKVWPYLEVEPRKYRFRILNSSNSRAITFKLDSGQPLFQIGTDRGLLERPVKM
NEILLLTTERADVIVDFSRSFGKSIVLKNVFK---GASPE-TTDVMQFRVTVPLKGKDTSSLPEYLTKIDFL
SRKQASKTRDLTLVRVAD-EYGRSLNLLDGKMWIDRISEKIELGTVEIWRLINVSADDHPIHLHIVDMQILE
RQPFNVAHFQTTGKLKFT-GPKDPPEPNERGFKDTIRAPAGQVTSFIASFGPLTGRFVWHCHMLEHEDYEMM
RPFEILKKKN
>WP_090790576
VRLQKFVDKLPIPKTISPIKRDRQGSYYEVTMREFTGQLHRDLGPTRLWGYNGMYPGPTFDVMKDETAYVKW
MNDLPAKHFLPIDTTIHGAEKNLPEVRTVVHLHGGKQPPQSDGYPEAWFTRNFEQTGPLFENEVYEYPNLE-
AAPLWYHDHTMGITRLNMYAGLAGFFIIRDKQEQSLNLPMGNYEIPLLVQDRSFNPDGSLYYPSTPDRKNTR
L-YPSIVTPFD-ADTILVNGKVWPYMEVEPRKYRFRILNASNSRAITFKLDSGQPFYQIGTDRGLLEKPVKM
NEILLLTTERADVIVDFSGSFGKSIVLKNTFK---GASPE-TTNVMQFRVTVPLKGKDTSSLPEHLRKIDFL
SRDMARRTRDLTLVRVED-EYGRSLNLLDSKMWIDRISENMELGAVEIWRLINLSTDDHPIHLHIVDMQILE
RQPFDVAHFTATGQLKFT-GQATPPDPNERGFKDTIRAPASNVTSFIAKFEPFTGRFVWHCHMLEHEDYEMM
RPFEILKKKR
>WP_090822032
VKLQKFVDKLPIPETISPIKRDKKGTYYEVTMREFTQKLHRDLKPTRLWGYNGMYPGPTFDVMKGETTYVKW
MNELPTKHFLPIDTTIHGADKMLPEVRTVVHVHGGKQPAHSDGYPEAWFTRNFEQTGPLFEREVYEYPNLE-
AATLFYHDHTMGITRLNNYAGLGGFFIIRCKHEQSLNLPTGIYEMPLFIQDRSFNPDGSLYYPSSPDEKNPR
LPYPSIVTPFD-ADTILVNGKVWPFVEVEPRKYRFRILNYCNSRAMTFKLDSGQPFYQIGTDRGLLEKPVKM
KEILLLTTERADVIVDFSRSFGKSIVLKNVFE---GASPE-TTDVMQFRVTVPLKGKDTSSLPDHLRKIEFL
SRKMASRTRDLTLIRVMD-EYGRSLNLLDGKMWIDRISERIELGTIEIWRLINMSTDDHPIHLHIVDMQILE
RQPFDVAHFKATGKLKFT-GQAAPPEPNERGFKDTIRAPAGNVTSFIASFGPLTGRFVWHCHMLEHEDYEMM
RPFEILKKKK
>WP_053377206
VNLQKFVDKLPVPETISPVKRDKKGSYYEVTMKEFTQKLHRDLGPTRLWGYNGMYPGPTFDVMKGETTFVKW
MNDLPTKHFLPIDTTIHGAEGTLPAVRTVVHLHGGKQPAHSDGYPEAWFTKNFEQTGPLFEREIYEYPNLE-
ATALWYHDHTMGITRLNMYAGLSGFFIIRDKLEQSLNLPMGIYEIPLLVQDRSFNLDGSLYYPSSPDEKNTS
L-YPSIVTPFD-ADTILVNGKVWPYLEVEPRKYRFRILNASNSRAITFKLDSGQPFYQIGTDRGLMEKPVVM
NEILLLTTERADVIIDFSGSFGQSIVLKNVFK---GASPE-TTNVMQFKVTVPLKGKDTSSIPDHLAKIDFL
SRKMASRTRDLTLIKVAD-EYGRSLNLLDGKMWINRISEKIEVGTVEIWRLINLSTDDHPIHLHIVDMQILE
RQPFDVAHFQATGKLKFT-GRAAPPEPNERGFKDSIRAPAGYVTSFIATFGPLTGRFVWHCHMLEHEDHEMM
RPFEIHNKKN
>WP_047155318
VKLQKFVDKLPIPKTISPIKRDKEGSYYEVTMREFTQKLHRDLGPTRLWGYNGMYPGPTFDVMKGETTFVKW
MNDLPPKHFLPIDTTIHGAEKTLPEVRTVVHLHGGKQPAHSDGYPEAWFTRNFEQTGPLFEREVYEYPNLE-
ATTLWYHDHTMGITRLNMYAGLAGFFIIRDKHEQSLNLPTGIYEIPLLIQDRSFNPDGSLYYPSQPDEKSPR
LPYPSIVTPFD-ADTILVNGKVWPYVEVEPRKYRFRILNASNSRAITFKLDSGQPFYQIGTDRGLLEKPVKM
NEILLLTTERADVIVDFSGSFGQSIVLKNVFK---DASPE-TTNVMQFKVTVPLKSKDTSSLPDYLGKIDFL
SRKMASRTRDLTLVRVAD-EYGRSLNLLGGKMWIDRISEKIELGTVEIWRLINTTTDDHPIHLHIVDMQILE
RQPFDVAHFQATGKLKFT-GHAAPPDPNERGFKDTIRAPAGYVTSFIASFGPLTGRFVWHCHMLEHEDHEMM
RPFEILKKKN
>WP_125659079
VKLQKFVDKLPIPKTISPVKRDKKGSYYEVTMREFTQKLHRDLPPTRLWGYDGMYPGPTFDVMKGETTFVKW
MNDLPTKHFLPIDTTIHGAEGTLPEVRTVVHVHGGKQPAHSDGYPEAWFTRNFEQTGPLFEREIYEYPNLE-
ATALWYHDHTMGITRLNMYAGLAGFFIIRDKYEQSLNLPTGIYEIPLLIQDRSFNPDGSLYYPSSPDEKNPR
LPYPSIVTPFD-ADMILVNGKVWPYVEVEPRKYRFRILNASNSRAITFKLDSGQPFYQIGTDRGLMEKPVKM
NEILLLTTERADVIVDFSGSFGKSIVLKNVFK-GASPETTN---VMQFRVTVPLKGKDTSSIPDYLGKINFL
SRNMASRTRDLTLVKVAD-EYGRSLNLLDGKMWIDRISEKIEVGTVEIWRLINTSTDDHPIHLHIVDMQILE
RQPFDVAHFQTTGKLKFT-GHAAPPDPNERGFKDTIRAPAGYVTSFIASFGPLTGRFVWHCHMLEHEDHEMM
RPFEILQKKN
>WP_147946764
---------MPLLKTISPIKRNKKGTYYEVTMREFTQKLHRDLGPTRLWGYNGMYPGPTFDVMKDETTSVKW
MNDLPRKHFLPIDTTVHGAEKTLPQVRTVVHLHGGKQLEHSDGYPEAWFTRNFEQTGPMFKRKVSEYPNLE-
ATTLFYHDHTMGITRLNNYAGLGGFYIIRDRDEQSLNLPAGAYELPLMIQDRSFNPDGSLYYPSTPDKNNPR
LPYPSIVTPFD-ADYMLVNGKVSPYFEVEPRKYRFRILNYCNSRTITLKLDSGQPFYQIGIDRGLLEKPVKM
NEILLLTTERADVIVDFSRSYGKKIILKNVFK---GASPE-TTDVMQFKVTIPLKGKDTSSLPDQLTKINFL
SSEMATRTRDLTLVRVED-VYGRSLNLLDGKMWNDPISEKMELGAVEIWRLINLSNDDHPIHLHVVDMQILE
RQPFDVAHFQATGKLTFT-GPAAPPEPNERGFKDTIRAPAGTVTSFIGRFDPFVGLFVWHCHMLEHEDYEMM
RPFEILKKKN
>WP_021878120
VNLQKFVDKLPIPKTIRPIKRGKKGSYYEVTMREFTQKLHRDLAPTRLWGYNGMYPGPTFDVMKGETAFVKW
MNDLPHKHFLPIDTTIHGAEKTFPQVRTVVHLHGGKQHDHSDGYPDAWFTRNFEQTGPKFQRKVYEYPNLE-
ATTLFYHDHAMGITRLNNYAGLGGFFIIRDEHEQSLNLPAGKYEIPLMIQDRSFNPDGSLYYPDTPDKNNDR
L-YPSIVTPFD-ADYILVNGKVSPYLEVEPRKYRFRMLNFCNSRAISFKLDSGQPFYQIGTDRGLLEKPVKM
NEILLLTTERADVIVDFSRSFGKTIILKNVFK---GASPE-TTDVMQFRVNTPLKAKDASSLPDHLRKIEFL
SSETAKRTRDLTLVRVED-AYGRSLNLLDSKRWNDPISEKMDLGSIEIWRLINLSDDDHPIHLHIVDMQILE
RQPFDVAHFKATGNLEFT-GHALPPEPNERGFKDTIRAPAGTVTSFIASFDPFAGLFVWHCHMLEHEDDEMM
RPFLILKKQK
>WP_173227679
VRLQKFVDKLPIPKTISPIKRDKKGSYFEVTMREFTQKLHRDLGPTRLWGYNAMYPGPTFDVMKGETTYVKW
MNDLPEKHFLPIDTTIHGAEQDVPQVRTVVHLHGGKQHDHSDGYPDAWFTRNFEQTGPMFQRKVCEYPNLE-
ATTLFYHDHTMGITRLNNYAGLGGFFIIRDEHEQSLNLPAGKYEIPLMIQDRSFNPDGSLFYPATPDKNNHR
L-YPSIVTPFD-ADYILVNGKVSPYLEIEPRKYRFRILNYCNSRTIKFKLDSGQPLYQIGTDRGLLEKPVKM
NEILLLTTERADVIVDFSRFYGKTIILKNVFK---GASPE-TTDVMQFRVTTPLKGKDTSSLPDHLTTINFL
TREMATRTRNLTLVRVAD-EYGRSLNLLDGKMWNDPISEKIELGTIEIWQLINLSKDDHPIHLHVVDMQILE
RQPFDVAHYQTTGELKFT-GPSTPPEPNERGFKDTIRASTGSVTSFIGRFDPFAGLFVWHCHMLEHEDYEMM
RPFEIVKKKN
>WP_171647672
VKLQKFVDKLPIPKTISPIKRDKKGSYYEVTMREFTQKLHRDLGPTRLWGYNGMYPGPTFDVMKGETSYVKW
MNDLPKKHFLPIDTTIHGAEKTVPQVRTVVHLHGGKQHDHSDGYPDAWFTRNFEQTGPKFQRKVCEYPNLE-
ATTLFYHDHTMGITRLNNYAGLGGFFIIRDEHERSLNLPVGKYEIPLMIQDRSFDPDGSLFYPATPDKNNHR
L-YPSIVTPFD-ADYILVNGKVSPYLQVEPRKYRFRILNYCNSRAITLKLDSGQPFYQIGIDRGLLEKPVKM
NEILLLTTERADVIIDFSRSYGKTIILKNVFK---GASPE-TTDVMQFRVTTPLKGKDTSSLPDQLTKIDFL
TTEMAIKTRDLTLIRVED-GYGRSLNLLDGKIWNDPISEKMDLGTVEIWRLINQTADDHPIHLHVVDMQILE
RQPFDVAQFQATGKLEFT-GPARPPEPNERGFKDTIRAPAGSVTSFIARFDPFAGLFVWHCHMLEHEDYDMM
RPIEIVKKKN
>WP_065853263
VKLQKFVDKLPIPKTISPIKHDKKGSYYEVTMREFTQKLHRDLGPTRLWGYNGMYPGPTFDVMKDETTYVKW
MNDLPKTHFLPIDTTIHGAEKILPQVRTVVHLHGGKQHDHSDGYPDAWFTRNFEQTGPMFKRKVCEYPNLE-
ATTLFYHDHTMGITRLNNYAGLGGFFIIRDEHEQSLNLPKGKYEIPLMVQDRSFNPDGSLYYPATPDKKNPR
LPYPSIVTPFD-ADYILVNGKVSPYLEVEPRKYRFRMLNYCNSRAMTFKLDSGQPFYQIGTDRGLLEKPVKM
NDILLLTTERADVIVDFSRSFGKTIILKNVFK---GASPE-TTDVMQFKVTTPLKGTDTSSLPDQLTKIEFL
SREMAKRTRDLTLVRVED-EYGRSLNLLDSKMWNDPISEKVELGTIEIWRLINLSADDHPIHLHVVDMQILE
RQPFDVTHFQAKGKLKFT-GHAVPPEPNERGFKDSIRAPAGTVTSFIASFNPFAGLFVWHCHMLEHEDYEMM
RPFEILKKKK
>WP_091176782
VKLQKFVDKLPIPKTISPIKRYKKGSYYEVTMREFTQKLHRDLGHTRLWGYNGMYPGPTFDVMKGEKTYVKW
MNDLPKKHFLPIDTTIHGAEKTLPQVRTVVHLHGGKQHDHSDGYPDAWFTRNFKKTGPMFQRKVCEYPNLE-
ATMLFYHDHTMGITRLNNYAGLGGFFIIRDEHEQSLNLPSGKYEIPLMIQDRSFHPDGSLFYPATPDKNNHR
L-YPSIVTPFD-ADYILVNGKVSPYLELEPRKYRFRMLNYCNSRAITFKLDSGQPFYQIGTDRGLLEKPVKM
NEILLLTTERADVIIDFSRSFGKTIILKNVFK---GASPE-TTEVMQFKVTTPLKGKDTSSLPDQLTKIDFL
SREMATRTRDLTLVRVED-EYGRSLNLLNGKMWNDPISEKMDLGTIEIWRLINLSADDHPIHLHVVDMQILE
RQPFDVAHYQATGVLKFT-GQVTPPDPNERGFKDTIRAPAGYVTSFIASFDPFAGLFVWHCHMLEHEDYEMM
RPFEILKKKN
>WP_171681411
VKLQKFVDKLPIPKTISPLKRDKKGSYYEVTMREFTQKLHRDLGPTRLWGYNGMYPGPTFDVKKGETTYVKW
MNDLPIKHFLPIDTTIHGAEKTLPQVRTVVHLHGGKQHDHSDGYPDAWFTRNFEQTGPMFQKKVCEYPNLE-
ATTLFYHDHTMGITRLNNYAGLGGFYIIRDKHEQSLNLPVGKYEIPLMIQDRSFNPDGSLFYPATPDKNNHR
L-YPSIVTPFD-ADYILVNGKVSPYLEVEPRKYRFRMLNYCNSRAITFKLDSGQPFYQIGTDRGLLERPVKM
NEILLLTTERADVIVDFSRSFGKTIILKNVFK---GASPE-TTDVMQFKVTTPLKGKDASSLPDQLTKIDFL
SREMSTRTRDITLVRVED-EYGRSLNLLDSKVWNDPISEKMDLGTVEIWRLINLTADDHPIHLHVVDMQILE
RQPFDDAHFQATGELKFT-GPAVPPEPNERGFKDTIRAPTGYVTSFIARFDPFAGLFVWHCHMLEHEDYDMM
RPFEIVKKKN
>WP_054024918
VKLQKFVDKLPIPKTIFPIKRDKKGSYYEVTMREFTQKQHRDLGPTRLWGYNGMYPGPTFDVMKDEMTYVKW
VNDLPKKHFLPIDTTIHGAEKTLPQVRTVVHLHGGKQHDHSDGYPDAWFTRNFEQTGPKFQRKVCEYPNLE-
ATTLFYHDHTMGITRLNNYAGLGGFFIIRDEHEQSLNLPVGKYEIPLMIQDRSFNPDGSLFYPATPDKNNHR
L-YPSIVTPFD-ADYILVNGKVSPYLEVEPRKYRFRMLNYCNSRAITFKLDSGQPFYQIGTDRGLLEKPVKM
NEILLLTTERADVIVDFSRSFGKTIILKNVFK-GASPE---TTDVMQFKVTTPLKGKDASSLPDQLTKIDFL
SREMSTRTRDLTLDRVED-EYGRSLNLLDGKRWNDPISEKMDLGTIEIWRLINLSRDDHPIHLHVVDMQILE
RQPFNVAHFHATRELKFT-GPAVPPEPNERGFKDTIRAPTGYVTSFIARFDPFAGLFVWHCHMLEHEDYEMM
RPFEILKKKN
>WP_090635529
VNLIKFVDKLPIPKTISPIKRDEQGSYYKVTMKEFYQKLHRDLPPTRLWGYEGRFPGPTFDVMRNETVFVKW
INDLPNKHFLPVDITVHGSELTVPEVRTVVHLHGGRTPANSDGYPEAWFTRNFEETGPLFKQEVYSYPNIEP
ATTLWYHDHTIGITRLNVYAGLAGFYLIRDANEKILNLPRGKYEIPLLIVDRSINPDGSLYYPSEPSLSNAG
L-HPSIVPPFD-ADTILVNGKVYPYLEVEPRKYRFRILNASNSRILTLRMDSNQPFYQIGTDRSFLERTVKI
NEFILMSAERVDVIIDFSKYYGKTIILKNVTQ---SASPE-TRDVMQFRVTVPLKRKDTSSIPNFLRKIKGF
PISMAKRTRDLTLVRIKD-QYGRSLNLLDGKLWMDRITENIEVDSIEVWRIINVNDVPHPIHIHLVGFQILG
RQPFDVSHFQKTGNLIFT-GPSIPPEPYEMGLKDTVQSPFGYVTSIISRFGPYTGRYVWHCHLLEHEDYEMM
RPMEVIKAQK
>WP_206529764
IKLQKFVDELPILKTLSPKKRSNGWTYYEVTMKEFTQKLHRDLAPTRLWGYEGTYPGPTFDVMQYETVFVKW
INDLPKKHFLPVDTTIHGSEITLPEGRTVVHLHGGRTPPHSDGYPEAWFTRNFEQTGPLFEREIYAYPNLER
ATTLWYHDHTIGITRLNIYAGLAGFYLIRDKHEESLNLPKGRYEVPLLIQDRSFNPDGSLYYPSCPDNKEVC
TPYPSLVPPFD-ADTILVNGKVWPYMEVEPRKYRFRMLNGSNSRILTLKLDSGQPFYQIGTDGGFLEQPVEI
NEIVLGAAERADVIVDFSRHTGQTITLKNVTK---SASPE-TTDVMQFRVTVPLRSKDTSSIPAYIGKINRL
TKSMAQKTRDLPLIRLKD-QYGRSLNLLSGKMWNDRISEVIEEGTVEIWRLINVDDDPHPIHVHLVDFQILE
RQPFDVAHFQRTGKLLFT-GPAVPPAPYEMGFKDTVQTPFGYVTSIIARFGPFTGRYVWHCHMLEHEDYEMM
RPFEVVKAQD
>MBP1980938
INLQKFVDELPVPYTLSPRKQSSNHSYYEVIMKEFSQKLHRDLPPTRLWGYEGTFPGPTFDVMKNETVLVKW
INDLPGKHFLPVDTTIHGSESTLPEGRSVVHLHGGRTPAHSDGYPEAWFTRNFEQTGPLFEREVYIYPNIER
ATALWYHDHTIGMTRLNVYAGLVGYYLIRDKHEQSLNLPQGKYEIPLIIVDRSFNPDGSLYYPARPDQDDAG
LPSPSLVPPFD-ADTILVNGKVYPYLNVEPRKYRFRILNASNSRILTLKLDNNQPFFQIGTDSGLLETMIVI
HEFILLSAERMDVIIDFSYCCGQSIILKNVTS---NASAE-TTEVMQFRVAQPLTSADTSSLPFYMGEFIRL
SRSMAKRTRDLVLIRIQD-QYGRSLNLLDGKMWIDRISEKIEVNTVEIWRFININDDPHPIHLHLVDFQILD
RQPFDVAHFEETGNLIFP-GPPDPPEPYETGLKDTVRAPYGYITSIIVRFGPFTGRYVWHCHMLEHEDYEMM
RPMEIFETPD
>WP_090583809
LKLNKFVDELPIPNTLYPITRSNYSSYYEVTMKEFSQKLHRDLGPTRLWGYEGVFPGPTFEVLKNETVFVKW
INDLPNKHFLPVDPTIHGSEITLPEGRSVVHLHGGRTPAHSDGYPEAWFTKNFEKTGPLFEREVYTYPNIER
ATMLWYHDHTIGITRLNVYAGLVGCYFIRDNLERSLNLPRGEYEIPLVIVDRSFNPDGSIYYPSGPDPNEVG
LPQPSLVPPFD-ADTILVNGMVYPFLNVEPRKYRFRILNAANSRILTLKMESNQPFYQIGTDGGLLEKTVKI
NEFMLLSAERVDVIIDFSQFYGQTIILKNITK---SASPE-TTDVMQFRVTVPLKSADTSSLPYHLSEILRL
PRTLAKRTRDLTLVRIKD-EYGRSLNLLDGKMWIDRISEKIEVDTVEIWRIINIDDDPHPIHLHLVDFQILD
RQPFDVSHYQKTGNLIFT-GSPNPPDPYEKGLKDTVRTPFGYVTSIIARFGPFTGRYVWHCHMLEHEDYEMM
RPIEIFKPNW
>WP_193063670
MKLQKFVDELPIPNILSPKMRINNDSYYEVTMKEFSQKLHRDLEPTRLWGYDGIFPGPTFEVMKNEQVFVKW
INNLPNKHFLPVDTTIHGSEITLPEGRSVVHLHGGRTPAHSDGYPEAWFTRNFEQTGPLFEREIYSYPNIER
ATTLWYHDHTVGITRLNIYAGLAGFYLIRDMHEESLNLPKGNYEIPLLIVDRSFNPDGSLYYPSTSDSNDKS
LPHPSLVPPFD-ADTILVNGKVYPFFEVEPRKYRFRFLNASNSRILTLKMDSGQPFYQIGTDGGLLERTVKI
NEFIMGSAERVDVIIDFSNYYGQTVTLKNVTK---SASLE-TTDVMQFRVTVPLKSSDTTSLPYYLGNMNRL
ITSMAERIRDLTLVRTKD-QYGRSLNLLDGKMWMDRISERMEVNTVEIWRIINLDDDPHPIHIHLVDFQILN
RQPFDVSQYQKNGKLTFT-GPPIPPNPYEMGLKDTVQTPFGYVTSIIARFGPFTGRYVWHCHMLEHEDLEMM
RPIEVLKTQD
>WP_193768084
MELQKFVDELPIPNILSPKRQVNNNSYYEVTMKEFSQKLHRDLEPTRLWGYDGTFPGPTFEVMENETVFVKW
INDLPNKHFLPVDTTIHGSEITLPEGRSVVHLHGGRTPAHSDGYPEAWFTRNFEQTGPLFEREIYSYPNIER
ATTLWYHDHTVGITRLNVYAGLAGFYLIRDMHEQSLNLPKGNYEIPLLIVDRSFNPDGSLYYPSTSDPNNKS
LPHPSLVPPFD-ADTILVNGKVYPFLKVEPRKYRFRFLNASNSRILTLKMDSGQPFYQIGTDGGLLDRTVKI
NEFIMGSAERVDVIIDFSQYYGQTVTLKNVTK---STSPE-TTDVMQFRVTVPLKSPDSSSLPYYLGDINRL
PRSMAKRTRDLTLVRTKD-QYGRSLNLLDGKMWMDRISERIEVNTIEIWRIINLDDDPHPIHIHLVDFQILD
RQPFDVSQYQKNGKLVFT-GPPTPPNPYEVGLKDTVQTPFGYVTSIIARFGPFTGRYVWHCHMLEHEDLEMM
RPIEVFKAQD
>WP_047681350
MKLQKFVDELPIPNTLSPKQRSYNNSYYEVTMKEFSQQLHRDLGPTRLWGYEGTFPGPTFEVMRNETVFVKW
MNDLPNKHFLPVDTTIHGSEITLPEGRSVVHLHGGRTPAHSDGYPEAWFTRNFEQTGPLFEREVYTYPNIER
ATMLWYHDHTVGITRLNVYAGLVGLYFIRDTHEQSLNLPKGKYEIPLLIVDRSFNPDGSLYYPSTPDPNDKG
LPNPSLVPPFD-ADTIVVNGKVWPFLEVEPRKYRFRILNASNSRILTLNLSSDQPFYQVGTDGGFLETTVKI
NEFILMSAERVDVIIDFSQYSGQTIILKNVTK---SASPE-TTDVMQFRVTVPLKRSDNSSLPFYLGGINKL
QRSMATRTRDLTLIRIKD-QYGRSLNLLDGKMWMDRISERIELHTVEVWRIINLDDDPHPIHIHLVDFQILD
RQPFDVSHYQKTGNLIFT-GPPTPPDPYEMGLKDTVRTPFGYVTSIIARFGPFTGRYVWHCHMLEHEDYEMM
RPFEVFKANW
>KAF4326249
IKLQKFVDELPIPNTLSPKKRSSYSSYYEVTMKEFSQKLHRDLGPTRLWGYDGTFPGPTFEVMKNETVFVKW
MNDLPNKHFLPVDTTVHGSEITLPEGRSVVHLHGGRTPAHSDGYPEAWFTRNFEQTGPLFEREVYTYPNIER
ATMLWYHDHTVGITRLNIYAGLAGFYFIRDPTEQSLNLPRGNYEIPLLIVDRSFNPDGSLYYPSKPDQNDAN
LPHPSLVPPFD-ADTILINGKVYPFLDVEPRKYRFRILNASNSRILSLRMESNQPFYQIGTDSGFLETTVRI
NEFVLLSAERVDVIIDFSQYYGQTIILKNVTK---SASPE-TIDIMQFRVGVPLKSTDTSSIPFYLEAFERL
PQSMAKRTRYLTLVRVKD-QYGRSLNLLDGKMWMDRISERIEVNTVEIWRIINIDDDPHPIHIHLVDFQILD
RQPFDVSHYQKTGKLIYT-GPPTPPNPYETGLKDTVATPFGYVTTIIARFGPFTGRYVWHCHMLEHEDYEMM
RPFDIF----
>SLK21664
IKLQKFVDELPIPNTLSPRKRSSNSSYYEVTMKEFSQKLHRDLGPTRLWGYDGTFPGPTFEVMKNETVFVKW
MNDLPNKHFLPVDTTIHGSEITVPEGRSVVHLHGGRTPAHSDGYPEAWFTRNFEQTGPLFEREVYTYPNIER
ATMLWYHDHTVGITRLNVYAGLAGFYFIRDQNEQSLNLPKGKYEIPLLIVDRSFNPDGSLNYPSKPDQNDAN
LPHPSLVPPFD-ADTILINGKVYPFLEVEPRKYRFRILNASNSRILTLKMESNQPFYQLGTDSGFLETTIRI
NEFVLLSAERIDVIIDFSQYYGQTIILKNVTK---SASPE-TIDIMQFRISVPLKSIDTSSLPFYLEAFERL
PKSMAKRTRYLTLVRVKD-QYGRSLNLLDGKMWMDRISERIEVNTVETWRIINIDDDPHPIHIHLVDFQILD
RQPFDVSHFQKTGKLIFT-GPPSPPNPYEMGLKDTVATPFGYVTTIIARFGPFTGRYVWHCHMLEHEDYEMM
RPFDIF----
>TCQ56366
IKLQKFVDALPILKTISPKSRSNNSSYYEVTMKEFTQKLHRDLPPTRLWGYDRTFPGPTFEVMKNETVFVKW
LNDLPNKHFLPVDTTIHGSEITLPEGRSVVHLHGGRTPAHSDGYPEAWFTRHFHETGPLFEREVYTYPNIER
ATTLWYHDHTVGITRLNVYAGLAGFYLIRDMHEQSLNLPKGKYEIPLLIVDRSFNPDGSLYYPSTSDPNDKG
LPQPSLVPPFD-ADTILVNGKVNPFLEVEPRKYRFRILNASNSRILTLKMDSNQPFYQIGTDGGLLETTVKI
NEFILMSAERIDVIIDFSQYYGQNIILKNVTK---SASPE-TTDVMQFRVTVPLKSTDTSSLPFYLGKINRL
LRRMAKRTRDLTLVRIKD-RYGRSLNLLDGKMWIDRISESIEVNTIEIWRIINLDDDPHPIHLHLVDFQILD
RQPFDVSQFQKNGNLIFT-GPPTPPNPYEKGFKDTVRTPFGFVTSIIARFGPFTGRYVWHCHMLEHEDHEMM
RPFEIFKAQD
>CAG7654930
IKLKKFVDELPIPNTLSPKKRDYHSSYYEVTMKEFSQKLHRDLGPTRLWGYEGMFPGPTFEVMKNETVFVKW
MNDLPKKHFLPVDTTIHGSEITLPEGRSVVHLHGGRTPAHSDGYPEAWFTRNFEQTGPLFEREVYTYPNMER
ATMLWYHDHTVGITRLNIYAGLAGLYFIRDEHERSLNLPKGNYEIPLLIVDRSFNSDGSLYYPSKPDQTDAA
LPHPSLVSPFD-ADTILVNGKVYPYLDVEPRKYRFRILNASNSRILTLRMESNQPFYQIGTDGGFLETTVKI
NEFILMSAERVDVIIDFSQYYGQTMILKNVTK---SASPE-TADVMQFRVTVPLRSTDTSSLPFYLGNMERL
PRTIAKKTRYLTLVRIKD-QYGRSLNLLGGKMWMDRISEKIEVDTVEIWRIINLDDDPHPIHLHLVDFQILD
RQPFDVSHFQKTGSLIFT-GPPAPPNPYETGLKDTVGTPFGYVTSIIARFGPFTGRYVWHCHMLEHEDHEMM
RPIEIFKAYR
>RIX48690
IKLQKFVDELPIPNTLSPKMRHYNNSYYEVTMKEFSQKLHRDLGPTRLWGYEGTFPGPTLEVMKNEAVFVKW
MNELPNKHFLPVDTTIHGSEITVPEGRTVVHLHGGRTPAHSDGYPEAWFTRNFEQTGPLFEREVYTYPNNER
ATMLWYHDHTIGITRLNIYAGLAGLYLIRDKHEQSLNLPKEQYEIPLLIVDRSFNPDGSLYYPSKPDQNDAG
LPQPSLVPPFD-AETILVNGKVYPYLNVEPRKYRFRILNASNSRILTLKMESNQPFYQIGTDGGFLETTVKI
NEIILMSAERIDVIIDFSQYYGQSIILKNVTK---SATPE-TQDIMQFRVIVPLRSIDTSSLPFYLGEIERI
PRSMAKRTRYLTLVRVKD-QYGRSLNLLDGKMWMDRISERIEVNTVEIWRIINLDDDPHPIHLHLVDFQILD
RQPFDVSHFQKNGNLIFT-GPPTPPNPYEMGLKDTVQTPFGYVTSIIARFGPFTGRYVWHCHMLEHEDYEMM
RPIEIFEAHW
>WP_047154086
MKLQKFVDELPIPNTLSPKKRSNTSSYYEVTMKEFSQKLHRDLGPTRLWGYGGTFPGPTFEVMKNETVYVKW
VNDLPNKHFLPVDTTIHGSEITLPEGRTVVHLHGGTTPAHSDGYPEAWFTRNFQQTGPLFEREVYTYPNIDR
AMALWYHDHTVGITRLNVYAGLAGLYLIRDRHEQSLNLPKGKYEIPLLIVDRSFNPDGSLYYPSKPDQNDPG
LPHPSLVSPFD-ADTILVNGKVYPFLDVEPRKYRFRILNASNSRILTLKMDSGQPFYQIGTDGGFLETTVKI
NEFILMSAERVDMIIDFSQSYGQTIILKNVTK---SASPE-TTDVMQFRVTVPLTSRDTSSLPFYLGKFERL
SLRMARRIRYLTLVRIKD-QYGRSLNLLDGKMWIDRISERIEVNTVEVWRIINIDDDPHPIHLHLIDFQILD
RQPFDVSHFQKTGNLIFT-GPPTPPNPYEMGSKDTVRTPFGYVTSIIARFGPFTGRYVWHCHMLEHEDHEMM
RPMEII----
>WP_026221860
MKLQKFVDELPIPNTLSPKMRSNNSSYYEVTMKEFSQKLHRDLAPTRLWGYEGIFPGPTFEVMKNERVFVKW
INDLPNKHFLPVDTTIHGSEITLPEGRTVVHLHGGRTPAHSDGYPEAWFTRNFQQTGPLFEREVYTYPNIER
ATTLWYHDHTIGITRLNIYAGLAGFYLIRDMHEQSLNLPKGKYEIPLLIVDRSFNPDGSLYYPSKPDQNDVG
LPHPSLVPPFD-ADTILVNGKVYPFLDVEPRKYRFRILNASNSRILTLKMDSNQPFYQIGTDGGFLETTVKI
NEFILTSAERVDVIIDFSQYYGQTIILKNITK---SASSE-TTDVMQFRVTVPLRSTDTSSLPFYFGEIKRL
PRSMAKRTRDLTLVRIKD-QYGRSLNLLDGKMWIDRISERIEVDTVEIWRIINIDDDPHPIHLHLVDFQILD
RQPFDVSHFQKTGNLIFT-GPPIPPDPYETGLKDTVRTPFGYVTSIIARFGPFTGRYVWHCHMLEHEDHEMM
RPIEVFKAQD
>PUB13950
IKLQKFVDELPIPNILSPKMRSNYSSYYEVTMKEFSQKLHRDLGLTRLWGYDGTFPGPTFEVRKNETVFVKW
INNLPNKHFLPVDTTIHGSEITLPEGRSVVHLHGGRTPAHSDGYPEAWFTRNFQETGPLFEREVYSYPNIER
ATTLWYHDHTVGITRLNIYAGLAGFYLIRDNHEQSLNLPKGKYEIPLLIVDRSFNPDGSLYYPSTPDQNDKG
LPYPSLVPPFD-ADTILVNGKVYPYLDVEPRKYRFRILNASNSRILTLKMESNQPFYQIGTDGGFLETTVVI
NEFIIMSAERVDVIIDFSQYYGQTIILKNVTKS--AETTD----VMQFRVTVPLKSTDTSSLPFYLGKIERL
PISMAKRTRDLTLVRTKD-QYGRSLNLLDGKMWIDRISERIEVNTVEIWRIINIDDDPHPIHLHLVDFQILN
RQPFDVSQFQKNGTLIFT-GPPTPPNPYEMGLKDTVQTPFGYVTSIIARFGPFTGRYVWHCHMLEHEDHEMM
RPIEIFEVSL
>WP_005989581
DTLTKYVDLLPRPRVLQPTGRLQGRFYYEIRMTQFQHLAHRDLPPTTLWGYAGSWPGPTIESSPNEKILVTW
LNELPSEHLLPVDTSIHGAEPPNPAVRTVVHLHGGDTPGHSDGYPEAWFTKGFAQRGPHWTRRLYAYPNRQE
PTTLWYHDHAIGITRLNVYAGLAGFYIIRDREESRLGLPRGRHEIPLLIQDRSFYEDGGLYYPLTPEDE-PT
APSPSISPEFF-ADTAVVNGKVWP------------------------------------------------
------------------------------------------------------------------------
------------------------------------------------------------------------
------------------------------------------------------------------------
----------
>WP_025697686
MALAKFVDPLPIPRTLTPALRKNGITYYKVRMKQFTASLHRDLPKTTLWGFESQFPGPTINVRKGETVKVLW
ENKLPKKHILPVDTSIHGAGRNDPQVRTVVHLHGARVRPDSDGYPEAWFTRGFAKTGPVFKNKVYTYTNNQR
STALWYHDHAMGITRLNVYAGLAGFYFIRDKEEDALPLPKGPYEIPLMIADRSFKPDGLLFYPNRPERKNPR
IPKPSVVPEFF-GDTILVNGKVWPFLNVEPRKYRFRILNASNARFYRLKLNSGQSFFQIGTDGGLLEKPVKA
KQILIAPSERVDIIVDFSKMAGKRITLTNNAPAPGNLNPNTTGMIMQFRVKLSLKGKDNSKIPATLSRITKL
TRTNVKRVRNLPLVESFD-NFGRLLQLLTGRSWEDPVTEKPTVGTKEIWRLINTTADTHPIHLHLVHFQILQ
RRPFDVNFFNRTGKIRYT-APPIKPALNERGLKDTVRANPGEVTEIIARFGPFTGRYVWHCHMLEHEDHDMM
RPYIILPKKR
>WP_084653768
------------------------------------------------------------------------
------------------------------------------------------------------------
----------------------------------------------------------------MP------
--NPSVVPEFF-GDTNLVNGKVWPYLNVEPWKYRFRILNASNARFYRLQLNSGQSFFQIGTDGGLLEKPVKV
KQILIAPSERVDVIVDFSKMAGKKITLTNNAPAGGPGNLNPTGTIMQFRVKVPLKGKDNSKIPAILSNITKL
TRTNVKRVRNLPLVETFD-NYGRLLQLLTGKSWEGPVTEKPTVGTKEIWRLVNTTADTHPIHLHLVQFQVLQ
RRSFDVNFYNRTGKIRYT-APPIKPALNERGLKDTVRANPGEVTEIIARFGPFTGRYVWHCHMLEHEDHDMM
RPYIILPKRK
>WP_144697747
MKLAKFVDPLPIPKTLKPVFRKNGTTHYRVRMRQVMQSLHRDLPKTKLWGYNGIYPGPKFEVRRGERISVLW
ENKLPKNHLLPVDTSLHGTRPPTPKVRTVAHLHGARVRSDSDGYPEAWFTRDFAKKGPAFKNKVYQYTNDQR
PAMLWYHDHALGSTRLNLYAGLAGPYFIRDHQEEALQLPKGRYEIPLVIADRTVRSDGSLYYPRRPKPANPK
IPTPSIVPEFF-GKQILVNGKIWPYLNVEPRKYRFRILNASNARFYNLKLSSGQYFYQIGSDGGLLKKPVKV
KQILIGPAERVDVIVDFSKMTGKKITLTNNADASENLNPNTTGLVMQFRVNQPLTVKDTSRIPATLSSLVRY
SRHNVRKVRYLSLNETFD-KYGRLLQLITNRMWDAPITENPVVGTKEIWNLVNTTDDTHPIHVHLVQFQILQ
RRSYDVKYYNRTGKIRFT-GPPIRPPRNERGFKDTVRANPGQVTQIIARFGPYTGKYVWHCHMDEHEDHDMM
RPFKVIPKKK
>WP_188538291
MKLTKFVDPLPIPKIIKPIYKKKDVTRYTVKMKQFYTSLHRDLPRTKLWGFNGSYPGPTFEVHRSENVHVLW
ENKLPLKHLLPIDTTIHGAGVKVPKVRTVVHLHGARVRSSSDGYPESWFTRDFATTGPQFKNRIYRYTNNQR
ATSLWYHDHTMGITRLNLYAGLAGLYLIRDKVEDALPLPKGPYEIPLIISDRTFKSDGSLFYPKRPDRKNPK
IPFPSVVPEFF-GETILVNGKVWPYLNVEPRKYRFRILNSSNARFYNLKLKSGPTFYQIGSDGGLLEKPVKL
NQILIAPAERVDVIVDFSKMAGKTITLTNNASAGDPANLDPTGIVMQFRVKVPLKGKDTSKIPAVLSDIVKL
STKNVRKIRNLTLDETYD-EYGRLLQLVTNRMWDDPVTEKPVVGTKEIWKLINLTMDTHPIHVHLIQFQILQ
RRPFDVNHYKKTKKIRFT-GPPQKPTPNERGFKDTVRAKPGHITQIIARFGPYTGQYVWHCHMAEHEDHDMM
RPYRVVPKKK
>OAB28371
MQLTKFVDPLPIPKTIRPAYKKNGVTRYTVRMKQVYQSLHRDLPKTKLWGFNGIYPGPKFEVHRGEHVHVLW
ENKLPRIHLLPVDTTIHGAQKSNPRVRTAVHLHGARVRPDSDGYPEAWYTKNFAKTGPLYKHKIYRYTNDQR
ATMLWYHDHALGITRLNMYTGLAGVYLIRDKNEAALPLPKGPYEIPLVIADRTIKPDGSLYYPKRPMPKNPK
IPIPSVVPEFF-GKQILVNGKIWPFLNIEPRKYRFRILNASNSRFYNLKLSSGQSIYQIGSDGGLLEKPVIM
KQILTAPAERLDVIIDFSKMAGKNITLTNNAPAGDPENLNPTGVIMQFRVSLPLKGKDTSKIPPVLSKIIRY
STKDVRKVRNLSLNETYD-QYGRLLQLLTNRMWDDPVTEKPVVGTKEIWNFINTTDDTHPIHVHLVQFQILQ
RRPYDVNYYNKTGRVRFT-GPPMKPALNERGFKDTVQANPGQVTKIIARFGPYTGQYVWHCHMAEHEDHDMM
RPYRIISKKK
>WP_194231497
MRISKFVDPLPIPQTLKPDFKKNGVTRYTVKMKQAFQSLHRDLPKTKLWGYNGVFPGPKFEVRKGELVDVLW
ENKLPKKHLLPVDTSIHGAQKSNPRVRTVVHLHGAKVRSDSDGYPEAWFTRDFEKTGPSYKHKIYRYTNNQR
PTMLWYHDHALGITRLNLYSGLAGIYFIRDEQEAALPLPKGPYEIPLVITDRTVKPDGSLYYPKRPMPKNPK
IPYPSVVPEFF-GKQILVNGKIWPYLNVEPRRYRFRILNASNSRFYNLKLSSGQPLYQIGSDGGLLKKPVKL
NEILIAPAERIDVIVDFSKMAGKRIILTNNAAAGDPKNFNSTGIIMQFRVNLPLRGKDTSRIPPVLSKLIKL
STKNVKKVRNLSLDEGYD-EYGRLFQLLTNRMWDDPVTEKPVVGTKEIWNLINTTGDTHPVHLHLVQFQILQ
RRPFDVNYYNRTGKLRFT-GPPIKPAPNERGFKDTVKASPGQVTKILARFGPYSGQYAWHCHIIEHEDHDMM
RPFKVILKKR
>WP_202769000
MQLEKFVDELPRPRVLKPKGSVDRLEYYEVPMKVIKQSLHRDLPPTELWGYDGSYPGPTIEARKDNSILVKW
TNELPNRHLLPVDTTIHGAEPPNPHVRTVVHLHGAKVSHDSDGYPSAWFTNGFKEVGPDFERKTYLYPNNQQ
ATCLWYHDHAIGITRLNVYAGLAGFYMIRDNEELSLNLPKGDYEIPIVIQDRSFNEDGSLYYPAEPTPPVPD
V-YPSIVPEFF-GDTILANGKVWPYCDVEPRLYRIRLLNGSNSRFYTLKFNNGKAVMQIGTDQGLLERPVHL
MELILAPAERADLLIDFTGLDGLEFVLANSAPTGENPDPNTTANVMEFRVGNIVKSYKNNTMPDRLVEVERL
DPDCACKIRNLTLDESTD-QYGRLLLLLTGQNWNDPITETPVINSIEIWRFVNTTVDTHPIHLHLVKFQILE
RRPYDLAYYNATGEIKYT-GPARYPDSNERGWKDTVRANPGEITSIIARFEGYLGVYPWHCHILEHEDHDMM
RPYRVVKKVC
>ERI93313
MELEKYVDKLPEPKILKPKRTICGKKHYSIVMKEILQKLHRDLPPTKLWGYEGSYPGPTIEVQKDEPITVTW
INDLPTEHLLPVDTTIHGAEPPNPPVRTVVHLHGGHVPPVSDGFPEAWFTNSNSQVGPDFKTNTYCYPNIQP
STCLWYHDHAVGITRLNVYAGLAGFYIIRDKQEKELKLPKGKYEIPLVIQDKAINDDGSLYYPSEPEPPVPD
V-FPSIVPEFF-GNIIVVNGKAWPYVEVEPRLYRLRLLNGSNSRFYTLQFDSGKRWVQIGTDGGLLENPVNI
TELTLAPAERADVLVDFTGLEGLEFILTNSAPIGEGPDEN-TGQIMKFKIGTTVSDYRNNTIPQKLVEVKRL
DPDSARKVRDLTLVETTD-EFDRLMLLLTGQLWTDPITENPLLNTAEIWRFINLTPDTHPIHLHLVQFQILE
RRPFNVDYYNATGEILFT-GPSRYPDSNERGWKDTVRANPGEITSIIACFKDFTGVYPWHCHILEHEDHEMM
RPYRVVKETN
>WP_026800758
LVLEKFVDALPIPTTKQPSRTIDGVPMYEVTMKEAHVHIHRDLPPTRIWGYDGQFPGPTFHANTGEPVCVLW
KNKLPPTHFLPIDFTVHGAEKSQPEVRTVVHLHGGVTEDWSDGYPEAWFTRDFKQVGSYFSQPTYMYPNIQK
ATNLWYHDHAMGITRLNIYAGLFGMYIIHDDEERSHLLPTGYYDIPLILCDRSFHEDGSLYYPSQSEKPVKD
V-NPSVIPDFF-GDTIVVNGKAWPYLQVEPRRYRFRVLNGSNARFYKMSLS-GHSFIIIGTDQGLVRTPIET
SSILLAPAERVDVIIDFSSYEGESIILLNDAAAGGQPDRKTTGTIMQFRVGTTPTIGYKEPLPYILTTIPML
NEQEASCRRNLTLSMRPD-QYGRNIHLLDDRLWTEPISEKACLGSIEVWTLINLSKATHPIHLHLVQFQILD
RQPFDREVYEKDGTITRT-GPRRGPERIEQGWKDTVRANPGEVTRIIMQFGPFTGLYVWHCHILEHEDYEMM
RPYVVVIQ--
>WP_173104955
-MLEKFVDPLPIMETLSPTSIGRDGQYYEVTMTENMQKLHRDLPPTRIWGYNGRFPGPLFQVKRNQPVYVTW
KNDLPERHLLPVDTTVHGAEKDKPEVRTVVHLHGGVTPDTSDGYPDAWFTKGFQEVGPFFNSETYVYPNQQR
ATTLWYHDHAIGITRLNIYAGLAGAYIIHDDEEDALQLPDEPYDIPLLIMDRSFNEDGSLYYPSQPDPPVPE
I-DPSFVPHFF-GDTILVNGMVWPYLEVENRRYRFRLINGSNSRTYRFSLSNSASFIQIGSDQGLLSAPVPV
REILLAPAERADVIIDFSSMEGKSITLENHARAGPAPDPDTTGSVMQFRVVKALSEKKNRDIPKVLSAVPRL
PEHHATVTRTLLLNMRRD-QYNREIHLLNDQKWSDPITEMPRLWSMEIWNLMNVTEESHPIHLHLVRFQILD
RQRFDQDIYRREGRFVPV-SPRKKPPQTEQGWKDTVCANPWEMTRIIVPFGPYTGLYVWHCHILEHEDEEMM
RPYVVVR---
>WP_044339812
MMLKKFVDPLPVMETIQPSSCGKNTLFFEVSMKEVMQKLHSDLPPTKVWGYNGRFPGPTFRVKRNQTLQVLW
KNELPEEHFLPVDSTVHGAEKENPEVRTVVHLHGGATPDTSDGYPDAWFTKDFKEVGPFFAVKAYTYPNQQP
ATTLWYHDHAVGITRLNIYAGLAGAYIIHDEKEGSLSLPQVPYDIPLVIMDRSFNKDGSLYYPSQPDPPTTG
V-NPSIRSNFF-GDTILINGMVWPYLEVQPRRYRFRMINASNSRTYQLSLSNDNPFIQIGSDQGLLPAPVNV
RKILLAPAERADVILDFSSMRGQVITIQNDAPAGDLPDPDTTGVLMQFRVSKRLLCTDTSMIPSTLNAVPRL
KERNAYQTRNLLLNMSND-QYKREIHLLNNQLWSDPITEMPHLWSIEIWNFINVTEESHPIHLHLVRFQVLD
RQRFDKEIYQTEGSVVPI-GPRIKPEANEQGWKDTVCANPWEMTRIIVPFGPYTGLYVWHCHILEHEDYEMM
RPYVVIK---
>WP_138779679
MMLEKFVDQLPVMETIHPISTYNDSDYYVVTMKEAKQQLHRDLPPTTIWGYNGQFPGPTFKVKRNQTVQVLW
KNDLPKKHFLPIDTTVHGAGKNQPEVRTVVHLHGGATPDTSDGYPDAWFTKGFQETGPFFAEKVYTYPNQQQ
ATTLWYHDHAVGITRLNIYAGLAGAYIIHDEEENALSLPAGPYDIPLVVMDRSFNNDGSLHYPSEPDPPTPG
V-RPSTLSNFF-GDTLLVNGKVWPYADVEPRRYRFRLINASNSRTYQLSLSNGTPFIQIGSDQGLLSAPVRV
QEILLAPAERADVIIDFSSLSGEFITIHNLAPAGKVPDRDTTGVLMQFRVIKQLLGKDTSRIPSALQHVPRL
KKRNASETRNLLLNMVHD-QYGREVHLLNNQLWSDPITEMPRLGSSEVWNFINTTEGSHPIHLHLVRFQILD
RQPFDKEIYQKEGRFVPI-GPRIKPKANEQGWKDTVCANPWEITRIIVPFGPYTGLYVWHCHILEHEDYEMM
RPYVVIK---
>WP_061809535
MMLEKFVDPLPVMDTIQPISAHKGSDYYEVTMKEGKQQLHRDLPPTSIWGYNGQIPGPTFKVKRNQTVRVLW
KNELPEKHFLPIDTTVHGAGKNQPKVRTVVHLHGGATPDTSDGYPDAWFTKGFKETGPFFAGEVYTYPNRQQ
AATLWYHDHAIGITRLNIYAGLAGAYIIHDEEEEAMSLPAHPYDIPLVIMDRSFNKDGSLYYPSEPDPPVSE
V-RPSTVSTFF-GDTILVNGKVWPFLEVEPRRYRFRLINASNSRTYQLSLSNGKPFIQIGSDQGLLSAPVHV
SEILLAPAERADVIIDFSSTSGEYITIHNRAPAGTVPDPDTTGVLMQFRVIKTLQGQDISSIPSTLRFVPRL
KKRHAIQTRDLFLNMVHD-QYGREMHLLNHQLWDEPITEMPRLGSSEVWNFINITEGSHPIHLHLVRFQILD
RQTIDKKIYQSEGRIVPT-GPRIKPEPNEQGWKDTVCANPWEMTRIIVPFGPYTGLYVWHCHILEHEDYEMM
RPYVVIR---
>WP_079531175
MMLEKFVDPLPVMDTIQPISAHKGSDYYEVTMKEGKQQLHRDLPPTSIWGYNGQMPGPTFIVKRNQTVRVLW
KNELPEKHFLPIDTTVHGAGKNQPEVRTVVHLHGGATPDTSDGYPDAWFTKGFKETGAFFAGEVYTYPNRQQ
ATTLWYHDHAIGITRLNIYAGLAGAYIIHDEEEGAMSLPAHPYDIPLVIMDRSYNKDGSLYYPSEPDPPVSE
V-RPSTVSTFF-GDTILVNGKVWPFLEVEPRRYRFRLINASNSRTYQLSLSNRKPFIQIGSDQGLLSAPVHV
SEILLAPAERADVIIDFSSARGEYITIHNRAPAGSVPDPDTTGVLMQFRVIKQLLRKDTSKIPSTLREVPRL
KKRHASQTRNLLLNMSHD-QYGREVHLLNNQLWSDPITEMPHLWSTEIWNFINVTEGSHPIHLHLVRFQILD
RQRFDKGLYQREGRIIPI-GPRIKPDANERDWKDTVCANPWEMTRIIVPFGPYTGLYVWHCHILEHEDYEMM
RPYVVIR---
>WP_194220689
QLLEKFVDHLPIMPIIQPVKINHGIPYYEVTMKESFQKLHHDLPPTRVWGYNGQYPGPTFQVHRNHPIRVLW
KNELPEKHFLPIDHTVHGAGINVPDVRTVVHLHGGVTPATSDGYPEAWFTRGFQQGGPYFTDPIYEYPNHQA
ATSLWYHDHAMGITRLNIYAGLAGMYIVHDEEERSLRLPEGEFDIPLLLQDRSFHRDGSLYYPAEPDPPVEG
V-TPSVIPDFF-GKANLVNGMVWPYLEVEPRKYRFRILNGSNARFYRFSLSNQLPFVQIGTDQGLLRKPVPV
TRVLIAPAERVDVVIDFSRSAGETLTLMNDAASGKSPNPKTTGVIMQFRVKKKLSLPDQSVVPQTLSRYEII
YEQQANNQRNLLLNMRPD-QYKRSIHLLNNQLWSDPISEMPRLGDVEIWSFVNLSNATHPIHLHLVRFQILD
RQPFDRDLYEKEGKIVPT-GPRIKPEANEQGWKDTVRANPKEITRIIMKFVPYAGLFVWHCHILEHEDYEMM
RPYVVVKK--
>WP_098442719
-MLEKFVDRLPIIPTIQPLKTTNGIPFYEVTMRETMQKLHRDLPPTRIWGYNGIFPGPTFHVFRDQPIRVLW
KNDLPTRHFLPIDHTVHGASVDVPDVRTVVHLHGGSTPDTSDGYPEAWFTKGFQQRGPFFTNPVYEYPNRQA
ATNLWYHDHAMGITRLNIYAGLAGMYIIHDEEERSIGLPNGPFDLPLIIQDRSFHQDGSLYYPSEPNPPVPG
V-SPSVIGEFF-GKVNLVNGKVWPYLEVEPRKYRFRILNGANARFYRLALSNGVPFTQIGTDQGLLPRPVPV
TRVLVAPAERVDVVVDFSRSSGEVITLTNDAPSGKLPNSKTTGVIMQFRVKEELSHEEKSVIPGSLGKFETM
NEHQANNQRNLLLNMRND-SYNRSLHLLNNQLWSDPITEKPRLGDVEIWSLVNITNNTHPIHLHLIRFQILD
RQPFDKNLYDQKGIIVPT-GPRKKPKENECGWKDTVQANPNEITRIIMKFAPYAGLFVWHCHLLEHEDYEMM
RPYVVIRN--
>WP_166000695
-MLEKFVDRLPIIPTIQPLKTTNGIPFYEVTMRETMQKLHRDLPPTQIWGYNGIFPGPTFHVFRDQPIRVLW
KNELPTRHFLPIDHTVHGAGVDVPDVRTVVHLHGGSTPDTSDGYPEAWFTQGFQQLGPFFTNPVYEYPNRQA
ATNLWYHDHAMGITRLNIYAGLAGMYIIHDEEERSLGLPEGPYDLPLIIQDRSFHQDGSLYYPSEPTPPVPG
V-SPSVVGEFF-GKVNLVNGKVWPYLEVEPRKYRFRILNGANARFYRLALSNGIPFTQIGTDQGLLPRPVPV
TRVLVAPAERVDIVVDFSRSSGEVITLTNDARSGKLPNPKTTGIIMQFRVKEELSHKEKSVIPGSLGKFETM
NEHQANNQRNLLLNMRND-SYNRSLHLLDNQLWSDPITEKPRLGDVEIWNLINITNNTHPIHLHLIRFQILD
RQPFDKDLYDQEGVIVPT-GLRKKPEENERGWKDTVRANPNEITRIIMKFAPYAGLFVWHCHILEHEDYEMM
RPYVVIRN--
>WP_169214182
-MLDRFVDPLPIMNDIQPTSWLHHIPYYEVSMIQTMKKLHRDLPPTTIWGYNGEYPGPTFRVQRNEPICVLW
KNELPLKHFLPIDTTVHGAEKNKPEVRTVVHLHGGVTPDTSDGYPEAWFTRGFQEVGPRFTNQIYTYPNQQE
ATTLWYHDHAMGITRLNIYAGLAGLYIIQDEEEKCLNLPGMPFDIPLLIQDRSFNPDGSLLYPSQPEVPVPG
V-NPSVLPDFF-GDTILVNGKVWPHFETEPRRYRFRILNGSNARFYRLSLSNGLPFIQIGTDQGLLPTPVEV
SSLLLAPAERADVIIDFTSSLGETVTMMNDAESGNKPDPETTGSVMQFRVTRPLSYRDVSSVPQRLTHVPKL
EERYRNKTRKLLLNMRPD-QYGRSIHLLDDRLWVDPISEMPRLWSVEVWTLVNVSRATHPIHLHMVRFQILD
RQPFDEEMYDNEKKVVPT-GPRQSPDPNEQGWKDTVRANPHEITRIIIPFGPYTGLFVWHCHILEHEDYEMM
RPYYVIP---
>WP_060664797
-MLEKFVDPLPIMKTIQPICILNQVPYYEINMVQSLKKLHRDLPPTKIWGYNGEFPGPTFRVWKNRPIHVLW
KNELPLKHFLPIDTTIHGAEKNKPEVRTVVHLHGGVTPDTSDGYPEAWFTRGFKQVGSYFTNQLYTYPNIQD
ATALWYHDHAMGITRLNIYAGLVGFYLIYDEEEQRLNLPKQPYEIPLLILDRSFQADGALYYPAQPDPPNPE
M-NPSVLPDFF-GDTILVNGKIWPYLDVEPRLYRFRILNGSNSRFYRLSFS-GMPFIQIGSDQGLLAHPVEV
PSLLLAPAERGDVLVDFSSSSGELITIRNDAESGERPNPETTGSIMQIRVIKKLKDQDIGSLPFRLKYIPNL
KESPNKKIRNLLLSTRPD-QYGRSIHLLDDRLWMDPITETPTLWSTEIWSFINVTNATHPIHLHLVRFQILD
RQPFDGELYEKEKKIVPT-GPRQPPDTNEQGWKDTVRANPKEITRIIVPFAPFSGLYVWHCHILEHEDYEMM
RPYYVLPR--
>WP_188655572
LMLEKFVDELPIIDEILPIRSYHQAPFYEVTMRETYQKLHRDLPPTKVWGYNGQYPGPTFHVQRNQTVHVLW
KNELPKKHFLPIDTTVHGAGNDVPEVRTVVHLHGGITPDTSDGYPEAWFTNGFQEVGPYFTHQLYTYPNRQQ
GTTLWYHDHAVGITRLNIYAGLAGMYIIHDPAETYLNLPKAPYDLPLLIQDRSFNPDGSLYYPSQPNPPVPN
V-NPSVVPEFL-GDTVLVNGKVWPFMNVEPRRYRFRILNGSNARIYRLSLSNGLSFIQIGTDQGLLEQPILV
PELLLAPAERADVIIDFSNGFQQSIVMENNPEPPPDPNPE--GPVMEFRVNKPLTCPDTSSIPAHLAAIPKL
LTYQ--KNRNLLLNMRPD-PYGREIHLLDNRVWADSVSEIPSLGNTEIWTLINISNATHPIHLHLVQFQIVD
RQPFDADIYKKDGRIVPT-GPRTLPDLNERGWKDTVRANPHEITRIIMTFGPYPGLFVWHCHILEHEDYEMM
RPYYIVGHGD
>WP_035543676
LMLEKFVDRLPIMKTILPNANIHHMPFYEVTMSETYQKLHQDLPPTKIWGYNGHYPGPTFHVQKNQPIHVLW
KNKLPSKHFLPIDTTVHGAGENVPEVRTVVHLHGGATPSASDGYPEAWFTKDFKQVGPHFTNRIYTYPNQQN
GTTLWYHDHALGITRLNIYAGLAGMYIIHDPEEIRLNLPQNPYDLPLLIQDRSFHPDGSLLYPSQPAKPISE
V-DPSILEEFF-GDTILVNGKVWPYYNVEPRRYRFRILNGSNSRFYRLSLSNGLPFVQIGTDQGLLETPISV
PSLLIAPAERADVIVDFSCCYGESIVLKNDAASGEKPDPDTTGSVMKFHVVSPLTCLDESSIPDILDTVPRL
SS--FQQVRMLKLSMRPD-SYGRSIHLLDGRLWSDPISETPRLGSTEIWNLVNVSHGTHPIHLHLVRFQIID
RQPFDAEIYQKEGRVVPT-APRMLPELNERGWKDTVRANPNEITRIIVPFGPYAGLFVWHCHILEHEDYEMM
RPFFVIR---
>WP_085031219
-MLEKFVDRLPIMETILPKAHVHRIPFYEVTMRETYEKLHRDLPPTKIWGYNGHYPGPTFHVQKNQPIHVLW
KNQLPSKHFLPIDPTVHGAGKNVPEVRTVVHLHGGVTPSASDGYPEAWFTRDFKQVGPHFTNRIYTYPNQQN
GTTLWYHDHALGITRLNIYAGLAGMYIIHDPEEIRLNLPQYPYDIPLLIQDRSFYPDGSLLYPTQPDKPTE-
V-HPSIVGEFF-GDTILVNGKVWPYYNIEPRRYRFRILNASNSRFYRLSLSNGLPFVQIGTDQGLLEVPIKV
PSLLLAPAERADVIVDFSRCYGESIVLKNDAKSGELPEPDTTGSVMKFHVVSPLTCRDESSIPAKLNAVPKL
SN--FQHVRTLKLSMKPD-SYGREIHLLDDRLWSDPLSETPEWGSTEIWNLVNVSHVTHPIHLHLVRFQIID
RQPFDADFYENEGRIVLT-GKRVLPELNERGWKDTVRANPNEITRIIVHFGPYTGLYVWHCHIFEHEDYEMM
RPFLIVK---
>WP_160889397
-MLKKFVDSLPIMKTMRPAGCLHGVPYFEVTMKQTFQKLHRDLPPTKVWGYNGQYPGPTFHVWKHQPIHVLW
KNELPDRHFLPIDTTVHGAEKNQPEVRTVVHLHGGVTPDTSDGYPEAWFTRHFKKVGPYFSHRMYTYPNHQD
AANLWYHDHAMGITRLNIYAGLSGMYIVHDENEVRLNLPCGPFDLPLIIQDRSFREDGSLYYPSRPNQPET-
APTPSVIPDFY-GDTILVNGKVWPYLNVEPRKYRFRILNGSNARFYRFSLSNGAPLIQIGTDQGLLETPVRV
PSLVLAPAERADVIIDFSTCYGKTIILENDFESDGKADPETTGTIMQFRVNQRLSRTDHSSIPGWLAPVPRF
THV--DRTRTLKLNMRKD-SYGRNIHLLDDRLWSDPVTEVPKLGQTEVWRIVNGTEAIHPIHLHLVRFQILD
RQPFDVDVYKQEGRTVFT-GPRVPPDWNERGWKDTVRSRPGEVTRIIMKFGPYPGLFVWHCHILEHEDYEMM
RPYYIRT---
>WP_035532211
-MLKKFVDPLPIMKTMRPAGCLHGVPYFEVTMKQTFQKLHRDLPPTKVWGYNGQYPGPTFHVWKHQPIHVLW
KNELPERHFLPIDTTVHGAEKSQPEVRTVVHLHGGVTPDTSDGYPEAWFTRHFKKAGPYFSHRMYTYPNHQD
AANLWYHDHAMGITRLNIYAGLSGMYIVHDENEARLNLPCGPFDLPLIIQDRSFRADGSLFYPSRPAQPQT-
APTPSVIPDFY-GDTILVNGKVWPYLNVEPRKYRFRMLNGSNARIYRFSLSNGAPFIQIGTDQGLLETPVRV
PALVLAPAERADVIIDFSTCYGKTIILENNFETGEKADPETTGTIMQFRVNENLSCGDHSSIPGWLAPVPKF
THV--DRTRTLKLSMRKD-SYGRNIHLLDDHLWSDPVTEVPKLGQTEVWSIVNETEAIHPIHLHLVRFQILD
RQPFDVDVFKQEGKIILT-GPRAAPDLNERGWKDTVRSRPGEVTRIMMRFGPYPGLFVWHCHILEHEDYEMM
RPYFIQT---
>WP_079478521
-MLKKFVDPLPIMETIHPTCLMQNTPFYEVTMQETFQKLHRDLPPTKIWGYNGQYPGPTFHVQRHQPVHVLW
KNELPEHHFLPIDTTVHGAEKSNPEVRTVVHLHGGVTPDTSDGYPEAWFTRDFQQVGPHFTNKLYTYPNHQP
ATNLWYHDHAMGITRLNIYAGLAGMYVIHDKEETRLNLPSEPYDIPLIIQDRSFREDGSLFYPSEPDQPAT-
APHPSVVPEFF-GDTILVNGKVWPYFNVEPRRYRFRILNGSNSRFYQFSLSNGTPFIQIGTDQGLLETPIRV
PSLVLAPAERADVIIDFSNCYGQSIVMQNEFVTGEKPDPETTGSVMQFRVSKPLSCPDESCIPARLSVIPKL
TNYQ--RTRTLRLNMRED-SYGRNIHLLDDRLWSDPVTEAPKLGQTEIWNIVNITEATHPIHLHLVRFQILD
RQPFDRDIFDKEGRLVAT-GDRMLPDLNERGWKDTVRARSGEVTRIIVPFGPYPGLFVWHCHILEHEDYEMM
RPYVVIR---
>WP_146815913
-MLKKFVDPLPIMESIRPTDHIHNVPFYEVRMRETFQKLHRDLPPTKVWGYNGQYPGPTFHVWRHLPVHVLW
KNELPERHFLPIDTTVHGAEKDKPEVRTVVHLHGGVTPDTSDGYPEAWFTRDFQKVGHHFTNRLYTYPNHQP
ATNLWYHDHAMGITRLNIYAGLAGMYIIHDREEIRLNLPCGRFDIPLIIQDRSFYKDGRLFYPQEPDKPAT-
VPHPSVAPEFF-GDTILVNGKVWPYVHVEPRRYRFRILNGSNTRFYRFSLSNGASFIQIGTDQGLLETPILV
PSLVLAPAERADVIVDFSTCYGESIVLRNDYETGKKPDPETTGSVIQFRVIDSLASQDESSIPVRLAHVPKL
NHYR--EFRTLRLNMRED-SFGRNIHLLDDRLWSDPISETPKLGQTEIWNLINETQATHPIHLHLVRFQIFD
RQPFDRDVFEKEGRIVPT-GPRVPPALNERGWKDTVRARPGEITRIIIPFSPYPGLFVWHCHILEHEDYEMM
RPYIVIR---
>WP_206946841
-MLKKFVDPLPIMNPLRPTSHIQNVPFYEVTMQETFQKLHRDLPPTKVWGYNGLYPGPTFHAQRHQPIHVLW
KNELPERHFLPFDTTVHGAGKNNPEVRTVVHLHGGVTPDTSDGYPEAWFTRDFQKVGPHFTNKLYTYPNHQP
AANLWYHDHAMGITRLNIYAGLAGMYIIHDREETRLNFPCGPFDIPLIIQDRSFHKDGRLFYPSEPDKPET-
APHPSVVPDFF-GDTILVNGKVWPYMNVEPRRYRFRILNGSNSRFYRLTLSNGTPFIQIGTDQGLLETPVRV
PSLILAPAERADVIVDFSTCVGESIVLQNDFERGEKPDPETKGSVMQFRVVNTLSCQDKSSIPARLASVPKL
TQYQ--QNRTLRLNMRKD-SYGRNIHLLDDRLWSEPVSETPKLGQTEIWTLINETQDIHPIHLHLVRFQILD
RQPFDRDVFEKEGRLIPA-GPRVLPDLNERGWKDTVRANPGEVTRIIIPFGPYPGLFVWHCHILEHEDYEMM
RPYLVIRYRK
>WP_160915974
-MLKKFVDRLPIMKTIRPTGHIKNVPFYELNMQETFQKLHSDLPPTKVWGYNGLYPGPTFHVQRHQPIHVLW
KNELPDRHFLPVDTTVHGAEKHNPEVRTVVHLHGGVTPDTSDGYPEAWFTRNFQKVGPHFTNRLYTYPNHQP
STNLWYHDHAMGITRLNIYAGLAGMYIIHDQEEKRLNLPCGPYDIPLIIQDRSFHKDGRLFYPSEPDKPET-
APHPSVVPDFF-GDTILVNGRVWPYMNVEPRRYRFRILNGSNSRFYRLTLSNGTPFIQIGTDQGLLETPILV
PSLILAPAERADVIIDFSTCVGESIVLQNDFERGEKPDPETTGSVMQFRIVHSLSCQDKSSIPAHLASVPKL
TQYQ--QNRTLRLNMRKD-SYGRNIHLLDDRLWSEPVSETPKLGQTEIWTLINETQDIHPIHLHLVRFQILD
RQPFDRDVFEKEGRLIPA-GPRVLPDLNERGWKDTVRANPGEVTRIIIPFGPYPGLFVWHCHILEHEDYEMM
RPYLVIR---
>WP_069715759
MNLEKFVDPMPIMPILKPTAINNGIPYYEVTMLQCKQKLHRDLPPTKIWGYDGLFPGPTIAVWRNQKIEVLW
KNELPRKHFLPIDTTVHGAEEWNPEVRTVVHLHGGATPSDSDGYPESWFTHGFEIVGPTFSRFVYCYPNDQP
PTALWYHDHAMGITRLNIYAGLVGMYLIYDLHEQSLGLPKGPFEVPLVIQDRSFKPDGSLYYPRQPKPPVKG
V-DPSVLPDFF-ADTILVNGKVWPYFEVEPRKYRFRILNGSNARFYNLSLS-GQPFYQIGTDQGLLQQPVIV
SELLLSPAERADIIIDFSEYPNQFIQLKNDAASGDDVDPDTTAFVMEFRVTKPLSSKDDSIIPYFLTYIPKL
TEKDASNNRNLTLVLRPD-QYERNIHLLDGKLWTDPISEDPKLGSIETWTFINLTEASHPIHLHLVRFQVLD
RQTFDVDYYKKTGKIRTT-GPKRLPDLNERGLKDTVRADPGEITRIIVPFGPYSGRYVWHCHILEHEDYEMM
RPYIVIDE--
>WP_160847354
MKLRKFVDPLPIPSTLKPNTILNGVPYYEVTMLQCVQQLHRDLSPTTIWGYNGMYPGPTIEAFSHHLTRVCW
KNQLPRKHFLPVDKTVHGAEPSNPEVRTVVHLHGGATPDYSDGYPEAWFTNNFQEVGPYFTTKIYDYPNLQP
STALWYHDHAVGITRLNIYAGLSGFYFIRDTQEQMLNLPKGNYEVPLMVQDRSFNTNGSLYYPCEPEIPVEG
V-CPSVIPEFF-GDTILVNGKVWPYLDIEPRRYRFRLLNASNSRFYNFSLSSNQFFYQIGSDQGLLKQPVML
KEILLGPAERADVIVDFSMQYGDTIILQNSAPAGDVPEPETTGSILQFRINRPLCSLDTSTIPYYLTHMPIL
SEDLASKTRQLSLDMTQD-AYGREINLLNNKRWAEPITECPKLGTYELWSFLNTTDDAHPIHIHLVRFQVLD
RQPYDVDLYQQTGNISTT-GPKITPPLNERGWKDTVIANPGEITRVIFAVGPFTGLYVWHCHILEHEDHEMM
LPYIVIR---
>WP_036819033
MELTKFVDELPTIPTLKPNAILNGVPYYEVTMLQCHQQLHRDLPPTTIWGYNGMYPGPTIEAFSHQLIRVCW
KNQLPTKHFLPVDKTVHGAEPPNPEVRTVVHLHGGATPDYSDGYPEAWFTNDFQQVGPYFVTKTYDYPNLQP
STALWYHDHAVGITRLNIYAGLSGFYLIRDTQEQMLNLPRGNYEVPLLVQDRSFNEDGSLYYPCEPEEPVEG
V-CPSVVPEFF-GDTILVNGKVWPYLDVEPRRYRFRLLNASNSRFYNFSLSSNQFFYQIGSDQGLLEQPVMT
KEILLGPAERADIIVDFSTQFGNTITLQNSAPSGDPPNPETTGLILQIRVIRPLCSLDQSTIPYYLTYMPTL
SENLASKNRLLSLDMAKD-AYGREIHLLDNKRWADPITECPKLGTYEVWSFINTTEDAHPIHIHLVRFQVLD
RQPYNVDVYQQTDEIVTT-GSKIPPPLNERGWKDTVIANPGEITRVIFAVGPFSGLYVWHCHILEHEDHEMM
LPYIVIK---
>HAJ92236
VTIPKFQDPLPIPAVLKPIGNSENAASYQATMTEFQQQLPTGFPTTTVWGYEGSFPGPTIEARRNKPVAVKW
INELPMSHLLPVDTTLHGTNKGEPEVRTVVHLHGAHTKPQFDGYPEDWYT---SYQNKNFA--VYNYKNDQE
PAALWYHDHAMGSTRLNVYAGLAGLYNIRDEVEDALNLPSGDYEIPIVIQDRLFTEDGSLFYPSTS--PVP-
TAVPSIIPVLF-GDVTVVNGKTWPYFEVEPRKYRFRVLNG--------------------------------
------------------------------------------------------------------------
------------------------------------------------------------------------
------------------------------------------------------------------------
----------
>SEA90694
KRLIRFIDKLPIPPTLKPKQRAKNDIYYEVRMLPFKHSFHASLKPSLVWGYEAQYPGPTIEVKKGEHVKVKW
INALPSKHLLPVDKTVHGAEPDSPEVRTVVHLHGGHVPPESDGYPDAWFTRDFKETGPFFTQKIYDYPNQQR
AATLLYHDHAVGITRLNFYAGLVGFYLIHDDEERDLTLPKGKYDIPLLIQDKSFLEDGSLFYPRKSEDPAVT
V-DPSVVPEFF-GDFMIVNGKAYPFLDVEPRKYRFRIANGANARYFRIRLD-GQPFFHIGTDGGLFERPVQV
EEILLGPAQRADVILDFSGLRGKKIVLTNDAPTGDPVNVETAGQIMQFRVSLPLSDVDKSSITAELSQIQYL
SETQATKIRDLPLVETKD-EYGRLLLLLDHKRWNDPISERPHLGGIEVWRLINETEDTHPIHLHLVHFQILD
RQPFDEEHFEEKGEILFT-GDRKPPEPNERGWKDIVNAHPGEVTRIIARFKPYTGRYVWHCHILEHEDHEMM
RPYEVQKSKM
>WP_077111088
ETIPKFIDDLPIPVTAKPN-HREGKDYYEITMLQTKHRFHTFFPPTTVWGFNGQYAGPTIQADSHKPVHIKW
RNNLPDKHLLPVDRTLHGV-EGNPEVRTVVHLHGAHVSPDSDGNPEAWFSRDFAQTGPAFKRKIYEYPNSQP
GATLWYHDHAIGITRLNVYAGLAGFYFIRDPFEKQLNLPDGKYDIPLMIQDKAFHADGSLFYPENSNPPAS-
V-NPSVLPFFV-GNTITVNGKLWPRLKVEPRKYRLRFLNASNTIGYTLRLGDGREFYQIATDGGLLEKPVKL
QTFLLEPAERAEIIVDFSKFQGKKMILQNTNVEGD------MGVIMRFDVTLPLSKKDTSQVPEHMRPTQFP
VEEAADKIRLLTLSASTD-KYNRPVFLLDNRTWDDPVTEKPVRGSTEVWKFINLTDFPHPMHIHLVFFKILH
RRPFDLERFQEDGSIVYT-GPEVEPEPYERGWKDTVNAAPGMVTSIIMEFKEFTGDYVWHCHILEHEDYDMM
RPMKIVDGPE
>OJH18336
ETIPKFIDELPIPRVLKPKMKANDKHYYEIEMKEAKHQFHKLFPPTTIWGYNGTYPGPTIKVQRNQTIKVKW
MNHLPEKHFLPIDRSLHGA-ADSPDVRTVVHVHGANVASESDGHPEAWFTTNFSQRGSTFKQKIYQYTNNQR
SATLWYHDHAIGITRLNVYAGLAGFFLIHDPREDHLQLPKGKYDIPLMIQDKSFQADGALFYPENTNPP-VS
I-NPSVVPAFN-GNTIVVNGKIWPYLRVEPRKYRFRLLNASNTNAYTLRFDNDHPFYQISTDGGLLSKPVEL
NSLPLEPAERSDIIIDFTNLKGETFILRNTNDDGD------LSIIMQFKVNLPLSEKDTSDIPNFLCSDHSF
DISSVQRNRLLTLSASTD-HFNRPMLLLDHRMWDDPVTEKPVLNSVEIWKFINLTPFPHPIHVHLVQFKLIN
RRPFDIDRFNQDGFIQYT-GPAREPELYERGWKDTIKVEPGTVTSIIMRFENHIGDYVWHCHILEHEDHDMM
RPIKVIKE--
>KYD05529
ETIPKFVDELPIPAIAKPNRVNENDPYYAIEMKEAKHQFHKYFPATTIWGYNGMYPGPTFHVKKDETIKVKW
MNRLPSQHLLPIDRTLHGT-SHSPDVRTVVHVHGAHVASDSDGHPDAWFTRNFKIRGETFKQKVYEYTNHQM
GATLWYHDHALGITRLNVYSGLVGFYLIRDPLEEELQLPSSEYEIPLMIQDKSFNPDGSLFYPENTNPPAE-
V-NPSVVPAFI-GNTIVVNGKVWPFLKLEPRKYRFRLVNASNTNGYTLKFENDHPFYQIGTDGGLLPEPVKL
NSLALEPAERADIIVDFSTLNGQSLILKNSNDEGD------LGFIMQFRVVLPLSEKDMSKIPSSLCTDEPL
TEEMATKTRLLTVGATID-QYNRPMLLLDHRMWDDPVTETPSLNSVEIWKFINTTPFAHPIHVHLVQFKILH
RRPFNLDRFLEDGYIQYT-GPAIEPNDNEKGWKDTVRADPGMVTSIIMRFENFTGDYVWHCHILEHEDYDMM
RPMKVIE---
>WP_202778970
ETIPKFVDELPIPPIARPNRHVKEKPYYEIEMKEAMHRFHKYFPATTVWGYDGLYPGPTFHVNKDETIKVKW
MNHLPSKHLLPIDHSLHGA-SHAPDVRTVVHVHGAHVASDSDGHPDAWFTPNFKITGETFKQKVYEYTNHQM
GSTLWYHDHSLGITRLNVYAGLAGFYLVRDPLEKELQLPMGKYEIPLMIQDKSFNADGSLFYPENTNPPAE-
V-NPSVVPAFL-GNTIVVNGKLWPNLKVEPRKYRFRMLNASNTNGYTFSFENGDPFYQIGTDGGLLPEPVKL
NSLSLEPAERADIIIDFSTFNGQSLILKNTNDEGD------LSFIMQFQVVLPLLEKDTSEIPSSLCTVEPL
TEEMSTKTRLLTVGATTD-QYNRPMLLLDHRMWDDPVTEIPTLNCVETWKFINTTPFAHPIHVHLVQFKILH
RRPFNLDRFLEDGHIQYT-GPAIEPDDSEKGWKDTVRADPGMVTSIIMRFEDFTGDYVWHCHILEHEDHDMM
RPIKVIE---
>WP_111703391
DTIPKFVDELPIPITAKPKTFRKNEPYYEIDMRQAMHQFHKFFPPTKIWGYNGVYPGPTLDMQKDQTIHVKW
INNLPKQNLLPIDRTLHGS-ADSPDSRTVVHVHGAHVASDSDGYPESWFTKNFAQTGPTFTRKVYEYTNHQM
GATLWYHDHAMGITRLNVYTGLAGFYLIRDPIEKKLKLPSGKYEIPLMIQDKSFQADGSLFYPENTAPPNEE
V-NPSVVPAFN-GNTILVNGKIWPHLKVEPRKYRFRILNASNTNAYTLKLGNNQSFYLIGTDGGLVPEPVEL
ESLPLEPAERADIIIDFSKWNGKQFVLQNTNEEGN------LGVIMQFKVMLPLSQRDTSQIPELLIPSQPL
DEHMAEKTRLLTLGAITD-EYDRPMLLLDNRMWHDPVTEKPMLNSIEIWKFINLTPFPHPIHIHLIEFKILH
RRPFDLDIFLETGAIEYT-GPAIEPEKHERGWKDTVKVDTGTVTSVIMQFTNHVGDYVWHCHILEHEDYDMM
RPFQVVKDPE
>WP_213137709
DTIPKFVDELPIPLAAEPRAMIKGSRYYEISMRQVKHKYHQHFPATTIWGYDGMQPGPTIKVKQNEKIYVKW
KNKLPSKHLLPIDRTLHGS-AGPPDVRTVVHLHGANVNWESDGHPDAWFSRDFEETGAKFNRKVYEYTNRQM
GATLWYHDHAVGITRLNMYTGLAGFYLIEDAAEKHLKLPKGHYDIPLMIQDRSFNSDGSLYYPENTDPPAP-
V-NPSVQPFFI-GNTIAVNGKLWPKLKVEPRKYRFRILNASNTNAYTLRLGDGRTFYQIATDGGLLTEPVEL
TTIPLEPAERTEVIIDFSKLKGKRLILQNTNDEGN------TGVIMRFDVSLPLNGKDTSKIPAKLIPDKTL
DEHNANKTRLLKLDAMTD-EYGRPMLLLDDRMWHDPVTEKPIIGDTEVWKLINVTNFPHPIHIHLIQFKILH
RTPFNLERFNQDGYIEYT-GPATRPEIHERGWKDTVKAEPGMVTSVIMQFKENPGEYVWHCHILEHEDYDMM
RPMRVVEKED
>WP_126433498
ETIPKYMDELPIPPVARPLAEIKGSPYYEIAMRQVPHRFHRLFPPTTVWGYDGMLPGPTIKVQKDEKIYVRW
KNKLPEKHLLPIDRTLHET-AGPPDVRTVVHLHGANVAWDSDGHPEAWFSRDFAKTGATFRRKVYEYTNKQM
GATLWYHDHAIGITRLNVYSGLSGFYLIEDPVEKHLKLPKDGYDIPLMIQDRSFRSDGSLSYPENTNPPAP-
V-NPSVQPFFI-GNTIAVNGKIWPKLTVEPRKYRFRILNASNTNAYTLRLGDGRKFYQISTDGGLLTEPVEL
TTLPLEPAERSDVIIDFSQHKGKKLILQNTNAEGN------MGIIMRFDVLQPLRGRDTSEIPAKLISEQVL
YEHHADKTRLLKLDAIQD-EYNRPVLLLDDRMWHDPVTEKPVIGDTEVWKLINVTNFAHPIHIHLIQFKILH
RTPFDLERFQQDGYIDYT-GPPIEPAVHERGWKDTVKAEPGMVTSVIMKFTENPGEYVWHCHILEHEDYDMM
RPMRVVEKEK
>WP_144515279
DTIPKFMDELPVPSIARPRAVIKGSPYYEIAMKQVQHRYHQLFPTTTIWGYDGLHPGPTIKVRKNEKIYVRW
KNKLPRKHLLPIDRTLHES-AGPPDVRTVVHLHGANVAWESDGHPEAWFTRDFAETGGTFSRKVYEYTNRQM
GATLWYHDHAIGITRLNVYTGLSGFYLIEDPVEKHLKLPEGIYDIPLLIQDRSFRSDGSLFYPENSSPPAP-
V-NPSVQPFFT-GNTIAVNGKLWPKLTVEPRKYRFRILNASNTSAYTLRLGDGRTFYQIATDGGLLEEPVEL
TVLPLEPAERSEVIIDFSQHKGKKLILQNTNDDGN------MGVIMRFDVKLPLKEKDFSEIPGKLITEQLL
DEKQADKTRLLKLDAIED-EYQRPVLLLDDRMWHDPVTEKPVIGHTEVWKFINVMNFPHPIHIHLIQFKILH
RTPFDLERFQQDGHIQYT-GPPVPPEIHERGWKDTVKAEPGMVTSVIMQFSENPGEYVWHCHILEHEDYDMM
RPMRVVQEEE
>WP_120074058
DTIPKFEDELPIPAVARPRTAIKGNPYYEIAMKQIQHRYHRLFPTTTVWGYDGMHPGPTIKVRKNEKIYVRW
KNKLPRKHLLPIDRTLHES-AGPPDVRTVVHLHGANVAWESDGHPEAWFSRDFAETGAAFRRKVYEYTNRQM
GATLWYHDHAIGITRLNVYAGLAGFYLIEDPVEKQLKLPKGPYDIPLMIQDRSFRSDGSLFYPENTTPPAP-
V-NPSVQPFFI-GNTIAVNGKLWPKLSVEPRKYRFRILNASNTNAYTLRLGDGRTFYQIATDGGLLEKPVEL
TALPLEPAERSEVIIDFSKHKGKKIILQNTNDDGN------MGVIMRFDVVLPLKGRDSSEIPDKMMSDLIL
DENKADKTRLLKLDAIQD-EYNRPVLLLDDRMWHDPVTEKPVIGNTEVWKLINITNFPHPIHIHLIQFKILH
RIPFDLERFNQDGHIQYT-GPPIEPEIHERGWKDTVKAEPGMVTSVIMQFTENPGEYVWHCHILEHEDYDMM
RPMRVVEKEE
>WP_191811088
DTIPKFVDELSIPLVARPRGVVKGSPYYEIAMKQIQHQYHSSFPLTTVWGYDGLQPGPTIKVRKNEKIYVRW
ENKLPRKHLLPIDRTLHES-AGPPDVRTVVHLHGANVDWESDGHPEAWFSRDFAETGATFKRQVYEYTNRQM
GSTLWYHDHAIGITRLNVYAGLAGFYLIEDPVEEHLKLPRGNYDIPLMIQDRSFNSDGSLQYPENTTPPAP-
V-NPSVQPFFA-GNTITVNGKIWPKLTVEPRKYRFRILNGSNTSAYNLRLGDERTFYQIATDGGLIERPVEL
TELPLEPAERSEVIIDFSKHKGKRITLQNTNDDGN------MGVIMRFDVLLPSKGIDSSEIPSVLISDEIL
DENEADKTRLLKLDTIED-EYKRPVLLLDDRMWHDPVTEKPVIGDTEVWKFVNVTNFAHPMHVHLIQFKILH
RTPFDLDRFNQDGYIQYT-GPPIEPKIYEKGWKDTVKAEPEMVTSVIMKFTENPGEYVWHCHILEHEDYDMM
RPMKVIEKEK
>GIN92517
DTVPKFVDELPIPSVAKPREVVKGSPYYEIAMKQIQHQYHSFFPLTTVWGYDGLQPGPTIKVRKNEKIYVRW
KNKLPRKHLLPIDRTLHES-AGPPDVRTVVHLHGANVAWESDGHPEAWFSRDFAETGSTFKRQVYEYTNRQM
GATLWYHDHAIGITRLNVYAGLAGFYLIEDPVEKHLKLPRGDYDIPLMIQDRSFRSDGSLQYPENTTPPAP-
V-NPSVQPFFA-GNTIAVNGKIWPKLTVEPRKYRFRILNASNTTAYTLRLGDERVFYQIATDGGLMERPVEL
TDLPLEPAERSELIIDFSKHKGKKMILQNTNDDGN------MGVIMRFDVLLPLKGMDSSEIPRKLISDEIL
DEKQADKTRLLKLDAIED-EYKRPVLLLDDRMWHDPVTEKPVIGDTEVWKFVNVTNFAHPMHVHLIQFKILH
RTPFDLERFNQDGHIQYT-GPPIKPEIHERGWKDTVKAEPGMVTSVIMKFTENPGEYVWHCHILEHEDYDMM
RPMRVVEKEK
>WP_160706656
DTIPKFVDELPIPSVAKPRGIAKGSPYYEITMKEIRHQYHSFFPLTTVWGYDGLQPGPTIKVRKNEKIYVRW
KNKLPRKHLLPIDRTLHES-AGPPDVRTVVHLHGANVAWESDGHPEAWFSRDFADTGSTFKRQVYEYTNRQM
GATLWYHDHAIGITRLNVYAGLAGFYLIEDPIEKYLELPRGDYDIPLMIQDRSFRSDGSLQYPENTTPPAPV
--NPSVQPFFA-GNTLTVNGIIWPKLTVEPRKYRLRILNASNTTAYTLRLGDGRTFYQIATDGGLLEKPVEL
TELPLEPAERSELIIDFSKHKGKKMILQNTNDDGN------MGVIMRFDVLLPLKGVDSSKIPGKLISDETL
DEKQADRTRLLKLDAIED-EYKRPVLLLDDRMWHDPVTEKPVIGDTEVWKFVNVTNFPHPMHVHLIQFKILH
RTPFDLDRFNQDGYIQYT-GPPIEPEIYEKGWKDTVKAEPGMVTSVIMKFTENPGDYVWHCHILEHEDYDMM
RPMRVVEKEK
>WP_062106758
DTIPKFVDELPIPSVARPSKVIRGKSYYEIDMRQVQHKFHKFMPSTTIWGYNGLQPGPTIKVKRNETIYVKW
KNQLPAKHLLPIDRTLHGS-AGPHDVRTVVHVHGANVDWESDGYPEAWFTKNFAATGPNFLRKVYEYTNRQM
GATLWYHDHAIGITRLNVYAGLAGFYLIQDPVEKRLKLPSSRYDIPIMIQDRSFNADGSLFYPENTDPPAP-
V-NPSVQPFFN-GNTIAVNGKLWPRLKVEPRKYRFRILNASNTNGYTLRLGDGRTFYQIATDGGLIEKPVEL
DTLPLFPAERSEIIVDFSKHKGKKIILQNTNEEGN------LGVIMRFDVVLPLSQKDTSRIPATLVPEQPL
EEKMADKTRLLTLNGTQD-EYGRPLLLLDHRMWHDPVTEKPEIGTTEIWKFINETTFPHPMHIHLIQFKVLH
RRPFDLERFQQDGYIQYT-GPPIEPEVYERGWKDTVRADDGMVTSVIMKFTENPGLYVWHCHILEHEDYDMM
RPMTVVKKRK
>GIN73697
DTIPKFVDELPIPSVARPLKNIKGKSYYEITMKECKHRFHKLMPATTVWGYDGMYPGPTIQVNQNESIYVKW
KNQLPLKHFLPIDRTLHGS-AGPPEVRTVTHLHGANVAWESDGHPEAWFSRNFAQTGETFKRKIYEYTNRQN
GATLWYHDHAIGITRLNVYAGLAGLYIIRDAIEKKLKLPKNRYDLPLVIQDKSFKKDGSLFYPENTDPPAP-
I-KPSIQPFFN-GDTMVVNGKIWPRLKVEPRKYRFRILNASNTNAYTLRIGDGRSFYQIATDGGLLPEPVEL
TTLPIEPAGRSEIIVDFSKLRGRKLVMQNTNDEGN------TGVIMRFDVTLPLNQKDTSEIPTSLLPDSTL
EEKCADRIRLLTLDAMPD-EYNRPMMMLDNRMWHDPVTEKPVIGDTEVWRFINLMNFPHPMHIHLIQFKVLH
RRPFDLERFQEDGYIQYT-GPPIEPEAYEKGWMDTVRADIGMVTSVIMKFTENPGDYVWHCHILEHEDYDMM
RPMKVVERE-
>WP_057981905
DTIPKFVDELPIPSVARPHKTIKGKSYYEITMREAKHRFHKHMPATTVWGYDGLYPGPTIKVNRNERIYVKW
KNQLPLKHFLPIDRTLHGS-AGPPEVRTVTHLHGANVAWESDGHPEAWFSRNFAETGETFTRKVYEYTNRQN
GATLWYHDHAIGITRLNVYAGLAGLYIVRDAIEKKLKLPKNHYDIPLIIQDKSFNQDGSLFYPENTDPPAP-
V-NPSVQPFFN-GNTMVVNGKLWPRLKVEPRKYRFRILNASNTNGYTLRIGDGRTFFQIATDGGLLTKPVEL
TTLPIEPAERSEIIMDFSKLKGKRLIMQNTNDEGN------MSVIMRFDVTLPLKQKDSSEIPTSLLPDQSL
EEKCADKIRLLTLDAMQD-EYNRPMMMLDNRMWHDPVTEKPVIGDTEVWRFINLMNFPHPMHIHLIQFKVLH
RRPFDLERFQQDGNIQYT-GPPIEPEPYERGWKDTVRADVGMVTSVIMKFTENPGKYVWHCHILEHEDYDMM
RPMDVIEED-
>GIN56923
DTIPKFVDDLPIPPVARPLKTIRGKSYYEITMKECKHRFHKLMPATTVWGYDGLYPGPTIHVNQNEKIYVKW
KNQLPLKHFLPIDRTLHES-AGPPEVRTVTHLHGANVDWESDGHPEAWFSRNFAQTGETFRRKIYEYTNRQN
GATLWYHDHAIGITRLNVYAGLVGLYIIRDPIEKTLNLPKNRYDIPLIIQDKSFNQDGSLFYPENTDPPAP-
I-NPSVQPFFN-GNTMVVNGKLWPRLKVEPRKYRFRILNAANTNAFTLRIGDGRSFYQIATDGGLLTKPVEL
TTLPIEPAERAEIIIDFSKLKGKKLVMQNTNDEGN------TGVIMRFDVTLPLKQKDMSEIPASLLPDQPL
EEKCADKIRLLTLDARQD-EFNRPILMLDNQKWHDPVTEKPVIGDTEVWRFINLMNFPHPMHIHLIQFKVLH
RRPFDLERFQQDGYIHYT-GPPIEPEPYERGWKDTVRADVGMVTSVIMKFTENPGDYVWHCHILEHEDYDMM
RPMKVIERE-
>WP_197029307
MRLTKFVEPLPIPGILQPLYRDERGTYYEVKMVQFTQSLHPELPATTLWGYEGVVPGPTIEVRRNELVRIKW
INNLPYKHLLPVDTTIHGAEADKPQVRTVVHVHGGKMKSKYDGHPEAWFTNGYLRRGPQWRQMIYKYSNPQR
AATLWYHDHAVGITRLNVYAGLAGFYIIRDDHEDALNLPRGSYEIPLAIQDKSLNPDGSLSYPRQPSDAIPG
VTNPSVIPEFF-GDTILVNGKVWPYLEVEPRKYRFRILNASNARFYSLSLDSGQPFYQIGVEGGLLERPVKV
HQILLAPAERADVIVDFKGMEGRNILLRNHAPTGKPADPDTTGQVMQFRVTVPLSDQDVSSIPRNLGRIEPL
TEEAARRTRYLTLVESKD-EYGRKLLLLDGKRWSDPVTETIRAGSTEMWCLVNLTADTHPIHIHLVHFQIVN
RQRFNVKKYLSTGDIVLT-GPPMQPDENERGWKDTVRAHPGQVTRIIARFEPYTGEFPWHCHILEHEDNDMM
RPFTVIPK--
>WP_026965086
MRLTKFVDPLPVPGILQPLYRDVHETYYEVKMVQFSQSLHAELPDTTLWGYEGSVPGPTIEVRRDELVKIKW
INNLPDKHLLPVDTTIHGAEADKPQVRTVVHVHGGKNKSKYDGHPEAWFTQGYLRRGPQWRQIIYKYPNHQR
ATTLWYHDHAVGITRLNIYAGLAGFYIIRDAHEDALNLPRGSYEIPLAIQDKSLNPDGSLSYPRQPRDVIPG
VTDPSAVAEFF-GDTILVNGKVWPYLEVQPRKYRFRILNASNARFYALSLDSGQPFYQIGVEGGLFEHPVKV
HQILLAPAERADVIVDFQGMEGRNILLKNRAPTGEPADPDTTGQVMQFRVTVPPRDGDMGSIPRNLGRIEPL
TAESARRTRYLSLVESKD-EYGRPLLLLDGKRWSDPVTEVIRAGSTEMWCFVNVTDDTHPIHIHLVHFQIVN
RQPFNVEKYLSTGDIVLT-GPPMQPDENERGWKDTVRANPRQVTRIIARFEPYAGEFPWHCHILEHEDNDMM
RPFIVITKRM
>WP_007201760
VQLQKYVDALPIPATIQPTATKEGMPYYEVVMKQVKQKLHRDLPPTTVWGYNGQYPGPTFETEVNVPIQVKW
MNKLPNVHLLPIDRTVMGAEPSQASVRTVVHLHGGRVQSGNDGYPDAWFTRDFENVGPAFMDPIYKYPNCQR
ASTYWYHDHAFGITRLNIYAGLAGLYLLRDSEEKKLNLPSGRYEIPLILQDRSFYPNGELFYPEQPSPPDPN
L-NPSVLPGYG-ADTNLVNGKVWPYLEVEPRKYRFRMLNAANSRFYQMTLDSGQSFIQIGSDGGLLKEPVQL
SQLVLAPAERADLIIDFSQQAGKSIILRNTAAEGEPPTED-TAQIMQFRVKAKQKERDETSIPKQLSCIVRI
PPEQAITTRKNVLSVSRD-SYGRPYFTINNKGWNGPVENTPYNGTTEIWEFYNMTMATHPIHIHLIEFQVLN
RANFTGD---PNG-SNLMVGAAIPPDLNERGWKDTVRAYPGMVTRIIAKFGPFTGLFPFHCHILEHEDYDMM
RPFEVLRNPL
>WP_120075920
MSLTKFVDKLPIIPTHKPIGTYQGVPYFEVSMRQIKQKLHRDLPPTTVWGYNGIYPGPTFEAIRNQPIYVKW
KNKLPFEHLLPVDRSLMGAGTDQPSVRTVVHLHGGRNRPENDGSPDAWFTRDFGKKGPNFVKEIYYYPNCQR
SATLWYHDHALGITRLNVYAGLSGFYIIRDQQEEELNLPSGDYEIPLLIQDKSFYPNGELYYPAKPAPPMP-
--NPSIVPEFF-GDTILVNGKVWPYLEVEPRKYRFRILNGSNARFYELRLNNGQQFIQIGTDGGLLGSPVEV
NTILLSPAERADIIIDFSKSKGEQIILTNSANAGDAPTAD-TSQIMEFRVNEHQEIADSSIIPAKLSCMEIL
NPIESTYTRVNTLDEDTD-EYGRPFQLLNKMMWGEPITETPSNGKIEIWEFYNMTNDSHPIHLHLVHFQILD
QAKFSGNPLHPENEPLVI-GDRIPPLPNERGWKDTVRVDPGMVTRIIARFGPYTGIYPWHCHMLEHEDHDMM
RPYEVLRNPS
>WP_212975777
MALTKFVDKLPIIPIHKPIGTYEGIPYYEVSMRQIQQKLHRDLPPTTVWGYNGIYPGPTFEAIRNQPIYVKW
KNKLPFEHLLPVDRSIMGAGTDQPSVRTVVHLHGGRNRPENDGSPDAWFTRDFGKKGPNFVKEIYYYPNCQR
PATLWYHDHALGITRLNVYAGLSGFYILRDQQEEALNLPSGEYEIPLLIQDKSFYPNGELYYPAKPDEPAPN
PMNPSIVPEFF-GDTILVNGKIWPYLEVDPRKYRFRILNGSNARFYNLGLSNGQKFIQIGTDGGLLESPIEV
NTVLLSPAERVDIIIDFSKNKGDHIILTNSANAGDAPTADT-SQIIEFRVRENQKIDDSSIIPSKLSCMEIL
NPIESSYTQVNTLDEDTD-EYGRPIQLLNKMMWGEPITETPSNGKIEIWEFYNTTNDSHPIHLHLIHFQILD
QATFSGNPLHPENEPLVI-GERIPPLPNERGWKDTVRVDPGMVTRIIARFGPYTGIYPWHCHMLEHEDHDMM
RPYEVLKNPA
>WP_081798137
MQLKKFVDALPIPSIVKPVGYRNGKPYYEVSMKQVKQKLHRDLLETTVWGYNGSYPGPTIEARRNEPVYVKW
KNELPHEHLLPVDRTVHGAGPDQPTVRTVVHLHGGRVRPEYDGFPEAWFTRNFRKRGPKFLEEVYYYPNCQR
PTTLWYHDHAVGITRLNVYAGLAGFYLIRDVQEESLNLPSGPYEIPLLIQDRSFYPNGELFYPSQPPPPVPH
F-NPSIVPEFF-GDTILVNGKVWPYLEVEPRKYRFRILNGSNARFYKMQLDSGQKFIQIGTDGGLLESPVET
DTIILAPAERADVIIDFSKHKGNRIILTNSANAGDPPSED-LAQIMQFRVKEKPFHLDTSEVPEQLSCLERL
NKDQAVVTRMNTLDESMD-EFDRLLLLLNEMRWADPLTETPSNGTIEVWELYNNTVDTHPIHLHLVQFQILN
RQSFTGDPRNPAS-LVF--GDEMPPDENERGWKDTVRANPGEVTRIIARFGPFTGIYPWHCHILEHEDHEMM
RPYEVLKNPD
>WP_086389445
MFLKKFVDALPIPHIIKPTGKCEGVPFYEVKMKQIKQKLHRDLPPTTVWGYNGMYPGPTFDVRRNHPILVKW
ENKLPFKHLFPIDTTVGGAEFNQPEVRTVVHLHGGRVQPDSDGFPEAWFTKDFKNVGPTFLYETYYYPNCQR
PTTLWYHDHALGITRLNVYAGLAGFYLIRDIEEKKLNLPSGKFEIPLVIQDRSFYPNGELFYPEQPAPPNPN
LPDPSVIPSFTEGTTILVNGKVWPFLEVEPRKYRFRFLNGSNARFYRMKLSSGQKFIQIGTDGGLLEHPVIV
EALTLAPAERADVIIDFSLHKGQDIILTNDAPIGGAPDEN-LSQIMQFRVKQHVTKPDDSSIPENLSCLERL
SPDQAITTRTNTLTEQTD-EFGRPLFLINHKHWEDPIENTPYNGTIEVWELVNFTTDTHPIHLHLVQFQILD
RIPITIN---PDGTYIIS-GDPIPPEPNERGWKDTVRANPSQITRIIARFGPFTGIYPFHCHIIEHEDHDMM
RPYKVINNSK
>WP_063253352
-MLTKFVDALPLPSVIQPVGHRNGIPYYEVTMKQVKQQLHRDLPPTTVWGYNGTYPGPTFETRRDHPIMVKW
INELPFEHLLPVDRTIEGAEPNQPSVRTVVHLHGGRVRPENDGFPEAWFTRNFEKKGPKFLHEVYYYPNCQR
SAPLWYHDHALGVTRLNVYAGLAGLYFIRDSQEESLNLPSGKFEIPLVIQDRSFYPNGELFYPSQPDPPTPP
FFNPSIVPEFF-GDTILVNGKVWPFLEVEPRKYRFRIYNGSNARFYNIRLS-GQPFIQIGSEGGLFDHPVVM
EEIFLAPAERADVIVDFSQHKGERIIMTNSANSGTPPTPD-TAQIMEFRVKKHLSHQDKSVIPTTLSCLERL
NPDEAAVTRTNTLDESVD-EFGRLLLLLNNMSWSDPITETPKNGTIEIWQLFNRTNDTHPIHLHLVQFQIID
RASFTGDPLDPDNNPLII-GPAIPPEENEKGWKDTVRANPGEVTRIIARFGPFTGIYPWHCHILEHEDHDMM
RPYEVLQNHD
>WP_116822202
MSLDKFVDALPLPSVIKPVGFRNGIPYFEVSMLQVKQKLHRDLPPTTVWGYNGTYPGPTFEARRNQPILVKW
MNKLPFEHLLPVDRTIDGAEPNQPSVRTVVHLHGGRVRPENDGFPDAWFTRDFENVGLKFLHEVYYYPNCQR
PAPLWYHDHALGITRLNVYAGLAGLYFIRDSHEESLNLPSGKFEIPLVIQDRSFFPNGELFYPSQPPPPVPF
F-NPSIVPEFF-GDTILVNGKVWPYLEVEPRKYRFRIYNGSNARFYTIRLSSGQEFVQIGSEGGLFEHPVPT
NEIILAPAERADVIVDFSNHKGERIILTNSANAGTPPTPD-LAQIMEFRVKTHLSHSDHSVIPNNLSCFERL
DPGLAVTTRINTLNEDTTDRFGRPLLLLNHMGFRDPITETPSNGTVEIWELYNQTVDTHPIHLHLVQFQILD
RATFTGNPLDPNNNPLII-GTRVPPNDNEKGWKDTVRANKDEVTRIIARFGPFTGIYPWHCHILEHEDHDMM
RPYEVLQNHD
>WP_026695866
MDLEKFADALPVPPVLKAK-GLRGGPYYKVTMKQAKQKLHRDLPPATVWGYNGMYPGPTFEVRRNQPILVKW
KNKLPAEHFLPVDQSVHGAGPDQPAVRTVVHLHEGRVAPESDGYPEAWFTKDFARVGPRFVQKYTYYPNCQR
PAALWYHDHAIGITRLNVYAGLAGFYILRDEEEEALQLPSGEFEIPLLIQDRAFYPNGELFYPIQPPPPAPE
LPNPSVVPEFF-GTAILVNGKVWPYLEVEPRKYRFRILNGSNGRFYGIALSSGQPFIQIGTDGGLLEKPTSL
PHFILAPAERIDVIIDFSNHIGQNIVLTNDAKAGHDPSAN-LRNIMQFRVLSNLSAPDQGRIPDTLSCLEQL
HPSHAVTVRKSTLVETKD-TYGRPKLLLDHLEWDHPLTETPSNGATEIWELYNPTRDTHPIHLHLVTFQILN
RASFTGDP--KSSALKV--GLPKPPDPSERGWKDTVCANPGEVTRIIARFGPYPGIYPWHCHILEHEDHEMM
RPFKVLDHPN
>WP_096885671
MSLKKFVDALPIPPVIEPKGKRDGIPFYEVKMRQIQQKLHRDLPPTTVWGYNDMYPGPTFNVRRNRPILVKW
ENKLPYQHLLPVDTTVHGADPSQPSVRTVTHLHGGRVRPENDGYPEAWFTKNYENVGSKFLHEVYYYPNCQR
PTTLWYHDHALGITRLNVYAGLAGFYLIRDQKEEKLNLPRGKYEIPLVIQDRSFYPDGQLFYPSQPAPPDPD
LPNPSVVPEFF-GNTILVNGKVWPYLEVQPRKYRFRILNGSNSRFYRMRLSSGQDFIQIGTDGGLLKKPVSI
SEIILAPAERADVIVDFSRHKGKNIILTNDAPAGTPPSPD-ISQIMEFRVKQKGSKKDNSKIPKRLSCLEKL
DPKDAITVRKNFLVESTD-QFGRPLLLLNNMRWFDLITETPYNGTIEIWELYNVTPDTHPIHLHLIQFQILN
RAPITVD---ENGNIIDV-GKAKEPDPNEMGWKDTVRANPGEVTRIIARFGPFTGTYVWHCHILEHEDHDMM
RPYEVLQNHD
>WP_134023102
MKLNKFVDALPIPPTIKPVGKRDGIPYYEVSMQQIKQKLHLALPPTTVWGYNGMYPGPTFDVRRDHPILVKW
ENKLPFTHLLPVDTTLHGAEPSQPPVRTVVHLHGGRVRPENDGYPEAWFTKNFENFGSKFVHEVYYYPNCQR
PTTLWYHDHALGITRLNVYAGLAGFYLIRDKEEEKLNLPQGEFEIPLVIQDRSFYDDGQLFYPSQPAPPDPN
LPNPSVVPSFV-GDTILVNGKVWPYLRVEPRKYRFRILNGSNARFYRMRLSSGQDFVQIGTDGGLLEKPVKV
SEIILAPAERADVIIDFSKHRGQNIILTNNAPAGVPPSPD-LSQIMEFKVKQKSSNPDTSTVPERLSCLERL
EPKDAIYVRKNFLVETTD-EYGRPLFELNNKMWVDPITETPYNGTIEIWELYNLTTDTHPIHLHLVQFQILN
RAPITVD---ENGNIIKV-GKAKKPDLNEMGWKDTVRANPGEVTRIIARFGPFTGTYLWHCHIIEHEDHDMM
RPYEVLQNHN
>WP_068984603
MKLKKFIDALPIPPTIKPAGIHDGIPYYEVLMQQIKQKLHRALPPTTVWGYNGMYPGPTFDVLRDLPILVKW
ENKLPFTHLLPVDTTIHGAEPSQPPVRTVVHLHGGRVRPENDGYPEAWFTKNFENFGSKFVHEVYYYPNCQR
PTTLWYHDHALGITRLNVYAGLAGFYLIRDKEEEKLNLPKGEFEIPLVIQDRSFYDDGQLFYPSQPAPPDPD
LPNPSIVPSFV-GDTILVNGKIWPYLRVEPRKYRFRILNGSNARFYRMRLSSGQDFVQIGTDGGLLEKPVLV
SEIILAPAERADVIIDFSKHRGQNIILTNDAPAGVPPSPDL-SQIMEFKVKQKSSKPDTSTVPERLSCLEKL
EPKDAIYVRKNFLVETTD-EYGRPLFELNNKMWVDPITETPYNGTIEIWELYNLTPDTHPIHLHLVQFQILN
RAPITVD---ENGNIIKV-GKAKKPDLNEMGWKDTVRANPGEVTRIIARFGPFTGTYVWHCHIIEHEDHDMM
RPYQVLQNHD
>WP_143963136
MLLRKFVDALPIPSVIKPIDMKNGIPYYEVTMKQVKQKLHRDLPPTTVWGYNGMYPGPTFETRRNQPILVKW
QNKLPFEHLLPVDRTLHGTGIDQPSVRTVVHLHGGRVKPENDGFPEAWFTRDFKNFGDKFEHKVYYYPNCQR
PTTLWYHDHAVGITRLNVYAGLAGFYLIRDEAEKRLKLPSGKFEVPLVIQDRSFYPNGELFYPTQPPPPDST
L-NPSVVPEFF-GDTALVNGKVWPFLEVESRKYRFRILNGSNARFYNLQLS-NLKFVVIGTDGGLLEKPSPV
SQILLAPAERVDVIVDFSNHKGQNIILTNDAPADSPDAPAI-PEIMQFRVKQRVSRRDRSYIPSKLSCFERL
DKKDAIKIRTNTLVESID-EFGRLKLLLNNMDWNQPITETPYNGTIEIWDLYNFTPDTHPIHLHLVQFQLLS
RAPFTGNPNNP----LYI-GDSLPIDPSESGWKDTIRANPGEVTRIIARFGPFTGIYPWHCHILEHEDHEMM
RPYEVLENKQ
>WP_190998205
MALEKFVDALPIPTVIKPEKKINNIPFYRVTMKQFQQKLHRDLPPTTVWGYNGLYPGPTFEATRNQPIRVQW
ENELPFEHLLPIDRTVHGAEPDTPSVRTVVHLHGGRVRPESDGYPEAWFTRNFENVGPKFTNRVYEYPNCQR
PTTLWYHDHAIGITRLNVYSGLAGLYIIRDKDEASLKLPSGKYEIPLLIQDRSFYPNGELFYPTQPEPPQPD
IPNPSVVPEFF-GNTILVNGKIWPFLEVEPRKYRFRILNGSNSRFYRIALSSGGSFIQIGTEGGLLEHPVNL
SSIIIAPAERADVIIDFSKNAGQSIILTNDAPAGTPPTAD-LSQIMMFRVRKPDICPDRSKIPTTLSCLNRI
NPNEASIVRKNTLIESTD-EFGRLKLLLNNLEWNQPLTETPKNGQIEIWELYNTTPDTHPIHLHLVMFQILN
RATFTGD---PNGNLVV--GPPQPPDQNELGWKDTVRANPGEVTRIIARFGPFTGIYPWHCHILEHEDNEMM
RPYEVLNNPD
>WP_090918339
MSLKKFADALPIPPVLKPKGNYDGIPFYEVTMRQVKQKLHRDLPPTTVWGYNSMYPGPTFEVERNHPIFVKW
KNKLPFEHLLPVDQTVHGAESNQPSVRTVVHLHGGRVRPESDGYPDAWFTRDFKNVGTKFVTEVYYYPNCQR
PTTLWYHDHAIGITRLNVYAGLAGFYLLRDEEEKKLNLPSGKFEIPLVIQDRSFYANGELFYPSQPPPPDPA
L-NPSVVPEFF-GNTILVNGKVWPYLEVEPRKYRFRILNGSNSRFYRMQLSSGQNFVQIGTDGGLLEKPVLV
SELILAPAERADVIVDFSNHNGENIILTNDAPTGESPSGD-LKQIMQFRVKQTCYKPDKSKIPEKLSCLEQL
NPQDAVMTRKNTLLEATD-KFGRPMPLLNNLEWNQPITESPYNGTIEIWELYNTTPDTHPIHLHLVNFQILN
RAVFTGD---PTGNLKV--GPPIPPDPNERGWKDTVRANPGEVTRIIARFGPFTGTYPWHCHILEHEDYDMM
RPYEVLANPS
>WP_035437846
MSLKKFVDALPIPPVLKPESSYNGIPFYEVTMKQVKQKLHRDLSPTTVWGYNGMYPGPTFEVERNHPILVKW
KNKLPFEHLLPVDQTVHGAQSSMPSVRTVVHLHGARVRPEDDGYPEAWFTRDFRNVGPKFVTEVYYYPNCQR
PATLWYHDHALGITRLNVYAGLAGFYLLRDEEEKQLNLPSGKFEIPLVIQDRSFYANGELFYPSQPAPPDPT
L-NPSVTPEFF-GNTILVNGKVWPYLEVEPRKYRFRILNGSNSRFYRVRLSSGQKFIQIGTDGGFLEQPVQV
SEIILAPAERADVIVDFSNHNGQSIILTNDAPTGESPSED-LRQIMQFRVKQTCCRTDKSKIPKKLSCLEHL
NPQYAVITRKNTLLEATD-NFGRPMPLLNNMEWSEPITETPYNGTIEIWELYNTTPDTHPIHLHLVHFQILN
RAVFTGDP--NGSNLKV--GPPIPPDPNERGWKDTVRANPGEVTRIIARFGPFTGIYPWHCHILEHEDYDMM
RPYEVLPNPS
>WP_154710343
MSLKKFVDALPIPPVLKPEGILDGIPFYEVAMKQVKQKLHRDLPPTTVWGYNGMYPGPTFEVERNHPIFVKW
KNKLPFEHLLPVDQTIHGAQPDKPPVRTVVHLHGSRVRPESDGYPEAWFTRDFQNVGPTFVNKVYYYPNCQR
PTTLWYHDHALGITRLNVYAGLAGFYLLRDEEEKKLCLPSGKFEIPLVIQDRSFYANGELFYPSQPPPPPPD
LPNPSVVPEFF-GNTILVNGKVWPYLEVEPRKYRFRILNGSNSRFYRMQLSSGQNFVQIGTDGGLLEKPVQV
SEIILAPAERADVIVDFSNHNGQSIILTNDAPTGESPSED-LRQIMQFRVKQTCCKPDKSKIPRKLSCLEYL
NSQDAVITRKNTLLEATD-NFGRPMPLLNNMEWDQPITETPYNGTIEIWELYNTTPDTHPIHLHLVNFQILN
RAVFTGDP--NGSNLKV--GPPIPPDPNERGWKDTVRANPGEVTRIIARFGPFTGIYPWHCHILEHEDYDMM
RPYEVLANPT
>WP_097795055
MSFKKFVDALPIPPVLKAEGTHDGVPFYEVTMKQVKQKLHRDLPPTTVWGYNGMYPGPTFEAERNHPILVKW
KNKLPFEHLLPVDQTVHGAESSIPSVRTVVHLHGGRVRPESDGYPDAWFTRDFKNVGPKFVTEVYYYPNCQR
PTTLWYHDHALGITRLNVYAGLAGFYLLRDEEEKKLNLPSGNFEIPLVIQDRSFYANGELFYPSQPPPPDPT
L-NPSVVPEFF-GNTILVNGKVWPYLEVEPRKYRFRILNGSNSRFYRMKLSSGQNFVQIGTDGGLLEKPVLV
SEIILAPAERADVIVDFSNHNGQSIILTNDAPTGESPSED-LRQIMQFRVKQTYCKHDKSKIPQKLSCLEQL
NPQDAVITRKNTLLEATD-NFGRPMPLLNNMEWSQPITETPYNGTIEIWELYNTTPDTHPIHLHLVNFQILN
RAVFTGDP--NGSNLKV--GPPIPPDPNERGWKDTVRANPGEVTRIIARFGPFTGAYPWHCHILEHEDYDMM
RPYEVLANPR
>WP_020062074
MSLKKFVDALPIPSVLKPKSSYDGIPFYEVTMEQVKQKLHRDLPPTTVWGYNGMYPGPTFEVERNHPIFVKW
NNKLPFEHLLPVDQTVHGAEASVPSVRTVVHLHGGRVRPESDGYPDAWFTRDFNNVGPKFVTEVYYYPNCQR
NATLWYHDHALGITRLNVYAGLAGFYLLRDEAEKNLNLPSGKFEIPLVIQDRSFYANGELFYPSQPAPPDPT
L-NPSVTPEFF-GNTILVNGKVWPYLEVEPRKYRFRILNGSNSRFYRMQLSSGQNFVQIGTDGGLLEKPVQV
SEIILAPAERADVIVDFSNHNGQSIILTNDAPTGDSPSED-LRQIMQFHVKQTCRKPDKSKIPEKLSCLEQL
NPKEAVTTRKNTLLEATD-NFGRPMPLLNNTEWNEPITETPYNGTIEIWELYNTTPDTHPIHLHLVNFQILN
RAVFTGDP--NGSNLKV--GPPIPPDPNERGWKDTVRANPGEVTRIIARFGPFTGIYPWHCHILEHEDYDMM
RPYEVLANPS
>WP_098916833
MSLKKFVDALPIPPVLKPEGTSNGIPFYDVTMKQVKQKLHRDLPPTTVWGYNGMYPGPTFEVERNHPIFVKW
NNKLPFEHLLPVDQTVHGAEASVPSVRTVVHLHGGRVPPESDGYPDAWFTRDFINVGPKFVTEVYYYPNCQR
PTTLWYHDHALGITRLNVYAGLAGFYLLRDEEEKKLNLPSGKFEIPLVIQDRSFYANGELFYPSQPPPPDPT
L-NPSVTPEFF-GNTILVNGKVWPYLEVEPRKYRFRILNGSNSRFYRMQLSSGQNFVQIGTDGGLLEKPVQV
SEIILAPAERADVIVDFSNHNGQSIILTNDAPTGDSPSED-LRQIMQFRVKQTCRKPDKSKIPEKLSCLEQL
NPKDAVTTRKNTLLEVTD-TFGRPMPLLNNMEWNQPITETPYNGTIEIWELYNTTPDTHPIHLHLVNFQILN
RAVFTGD---PNGNLKI--GPPIPPDPNERGWKDTVRANPGEVTRIIARFGPFTGIYPWHCHILEHEDYDMM
RPYEVLANPR
>WP_135349841
MSLEKFADALPIPPVLKPK-ENDDIPYYEVTMKQVQQKLHRDLPPTTVWGYNGMFPGPTFEVQRNHPIRVKW
KNKLPYEHLLPVDRTLHGAQPDQPSVRTVVHLHGGRVLPENDGYPEAWFTQNFENRGSKFASKVYYYPNRQR
SATLWYHDHAIGITRLNVYAGLAGLYLIREEEEEKLNLPRGKFEIPLVIQDRSFYPNGKLFYPTQPPPPNPT
LPNPTVVPEFF-GNMNLVNGKIWPYLDVEPRKYRFRLLNGSNARFYRIQLSSGQELVQIGTEGGLLEKPVTV
SEITLAPAERADVIIDFSNYKGQRITLTNDAAAGDPPSSD-LKQIMEFRVKQRLSRSDDSQIPSTLSSFGRL
DPEAAEVVRKNLLIESAD-NFGRLKLLLNNMMWDDPLTETPKNETTEIWEFFNRTPDTHPIHLHLVNFQILN
RATFTGD---PNGDLLI--GAPQPPDPSESGWKDTVRVNPGEVTRIIARFGPFTGIYPWHCHILEHEDHDMM
RPFEVLPHQG
>WP_007086198
MSLKKFIDALPIPPVLKAKGKLDGTPFYEVTMKQVKQKLHRDLPPTTIWGYNGMYPGPTFEVRRNQPIFVKW
ENKLPYEHLLPVDRTVHGAEPDKPSVRTVVHLHEGRVSPESDGYPEAWFTRNFENVGPKFVHEVNFYPNCQR
PATLWYHDHALGITRLNVYAGLAGIYLLRDEEEEKLNLPSGKFEIPLVIQDRSFYPSGELFYPTQPPPPDSK
L-NPSVVPEFF-GNTILANGKVWPFLEVEPRKYRFRILNGSNARFYRIRLSSGQDFVQIGTDGGLLDKPITI
SQIILAPAERVDVIIDFAIHKGQSIILTNDANTGLEPTED-VKQIMQFRIKQKLSKPDKSKIPAKLSCVEQL
DHRNAIIIRKNTLVEAKD-SFGRPKLLLNNLKWDHHLTETPYNGTIEIWELYNTTMDTHPIHLHLVNFQILN
RAGFIGN---PNGNLKV--GSPHPPDPSERGWKDTIRANPGEVTRIIARFGPFKGIYPWHCHILEHEDHDMM
RPFEVLDNQS
>WP_199418502
MFLKKFVDPLPIPPVLKAKRKHNGIPYYEVTMKQVKQKLHRDLPPTTVWGYNGMYPGPTFETQRNHPIKVKW
KNELPFEHLLPVDRTVHGAEPDNPSVRTVVHLHEGRISPDSDGFPDAWFTQNFKNVGPNFVREVYYYPNCQR
PATLWYHDHAVGITRLNVYAGLAGFYLLRDKDEEDLNLPKGKFEIPLVIQDRSFYPNGELFYPTQPEPP-PQ
LPNPSVVPEFF-GNTILVNGKVWPYLEVQPRKYRFRILNGSNSRFYRIRLNPGLDFVQIGTDGGLLEKPITL
SQIILAPAERIDVIIDFSNYKSQNIILTNDAEAGQKPSVD-LRQIMQFRVKPKLSKPDKSKIPAKLSCFAQL
DPKNAVIVRKNILVETTD-DFGRPKPLLNNMMWDQHLTETPLNGTIEIWELYNTTTNTHPIHLHLVNFQILN
RAVFTGDPNGPNL----SVGPPQPPDSSERGWKDTVRANPGEVTRIIVRFGPFTGIYPWHCHILEHEDHEMM
RMYEVLENQN
>WP_213095657
MLLKKFVDPLPIPPVIKAKRKRNGIPYYEVTMKQIKQKLHRDLPPTTVWGYNGIYPGPTFETRRNRPIKVKW
KNKLPFEHLLPVDRTVHGAESDKPTVRTVVHLHEGRIRSESDGFPDAWFTKNFENVGPKFVREVYYYPNCQR
PATLWYHDHAVGITRLNVYAGLAGFYLLRDKEEEELNLPKGKFEIPLVIQDRSFYPNGELFYPTQPEPP-PS
KLNPSVVPEFF-GNTILVNGKVWPYLEVQPRKYRFRILNGSNSRFYRIRLNSSLDFIQIGTDGGLLEKPITL
SQIILAPAERIDVIIDFSNHKGQHIILTNDAETGQKPSVE-LRQIMQFRVKRKLSKPDKSKIPTKLSCLEQL
NPKDAVMVRKNTLVEATD-DFGRPKLLLNNMMWDQHLTETPLNGTIEIWELYNTTPDTHPIHLHLVNFQILN
RAPFTGNPNGPNL----SVGPPRPPDSSEMGWKDTVRANPGEVTRIIVRFGPFTGIYPWHCHILEHEDHEMM
RMYEVLENPN
>WP_213098790
MFLKKFVDPLPIPPVLKAKRKRNGIPYYEVTMKQVKQKLHRDLPPTTVWGYNGMYPGPTFQTQRNQPIEVKW
KNKLPYEHLLPVDRTVHGAESDKPSVRTVVHLHEGRTSPGSDGYPDAWFTRNFENVGPKFVHEVYHYPNCQR
PATLWYHDHTVGITRLNVYAGMAGFYLLRDKDEEELNLPKGKFEIPLVIQDRSFYPNGELFYPTQPEPPDPK
LPNPSVVPEFF-GNTILVNGKVWPYLEVEPRKYRFRILNGSNSRFYRIRLNSSLDFVQIGTDGGLLEKPITL
SQIILAPAERVDVIIDFSNHKGQNIILTNDAETGQKPSGD-LRKIMQFRVKQKLSKPDKSKIPAKLSCLERI
DPKDAVIVRKNTLVEVTD-NFGRPKLLLNNMMWDEHLTETPLNGTIEIWELYNTTPDTHPIHLHLVNFQILN
RAAFTGNPNGPNL----SIGPPKPPDLSERGWKDTVRANPGEVTRIIARFGPFTGIYPWHCHILEHEDHEMM
RMYEVLENQN
>WP_151536456
MFLKKFVDPLPIPPVLKAKRKRHGIPYYEVTMKQVKQKLHRDLPPTTVWGYNGMYPGPTFETQRNHPIEVKW
KNKLPFEHLLPVDRTVHGAEPDKPSVRTVVHLHEGRTNPESDGYPDAWFTQNFENVGPKFAHEVYSYPNCQR
PATLWYHDHAVGITRLNVYAGLAGFYLLRDKDEEDLNLPKGKFEIPLVIQDRSFYPNGELFYPTQPEPPDPN
LPNPSVVPEFF-GNTILVNGKVWPYLEVEPRKYRFRILNGSNSRFYRIRLSSSLDFVQIGTDGGLLEKPIIV
SQIILAPAERVDVIIDFSNHKGQSIILTNDAETGQKPSVD-LGQIMQFRVKQKQSKHDKSKVPTKLSCLEKL
DPKDAVIVRKHTLVEATD-GFGRQKLLLNNMMWDQHLTETPLNGSIEIWELYNTTPDTHPIHLHLVNFQILN
RAAFTGNPNGH--NLSF--GPPQPPDSSEMGWKDTVRANPGEVTRIIARFGPFTGIYPWHCHILEHEDHEMM
RMYEVLENQN
>WP_217042089
MFLKKFVDPLPIPPVLKAKKKRNGIPYYEVTMKQVKQKLHRDLPPTTVWGYNGMYPGPTIETQRNQPIEVKW
KNNLPFEHLLPVDRTVHGAESDKPSVRTVVHLHEGRTSPGSDGYPDAWFTQNFESVGPKFAHEVYYYPNCQR
PATLWYHDHAVGITRLNVYAGLAGLYLLKDKDEEELNLPKGKFEIPLVIQDRSFYPNGELFYPTQPEPPDPK
LPNPSVVPEFF-GNTILVNGKVWPYQEVEPRKYRFRILNGSNSRFYRIRLNSDLDFVQIGTDGGLLEKPITV
SQIILAPAERVDVIIDFSNHKGQSIILTNDAETGQKPSVNL-RQIMQFRVKQKLSKPDKSKIPAKLSCLEQL
DPKDAVIVRKNTLVEATD-DFGRPKLLLNNMMWDQHLTETPLNGTIEIWELYNTTPDTHPIHLHLVNFQILN
RAAFTGN---PNGPNLSV-SPPQPPDSSERGWKDTVRANPGEVTRIIVRFGPFTGIYPWHCHILEHEDHEMM
RMYEVLENQN
>WP_101646845
MSLKKFVDALPLPPVLKPSTKSADIPYYEVTMKQVKQQLHRDLPPTTIWGYNGMYPGPTFEVRRNQPILVKW
ENKLPFEHLLPVDRTLHGAEPDKPSVRTVVHLHEGRVRPENDGYPEAWFTRDFKNVGPKFVHEVYYYPNCQR
PATLWYHDHALGITRLNVYAGLAGFYILRDKEEEKLDLPSGKFEVPLVIQDRSFYLDGELFYPSQPPQPAPK
LPNPSVVPEFF-GDTILVNGKVWPYLEVEPRKYRFRILNGSNARFYNIRLNTEPDFIIIGTEGGLLEKPSPV
SQILLAPAERVDVIVDFSNHKGKNIILTNDARAGDAPDFD-LTQIMQFRVKSKLSKPDKSKIPAKLSCLERL
DPKDAVFVRKNTLVETKD-EFGRLKLLLNNMDWDKPITETPQNGTIEIWELYNTTLDTHPIHLHLVTFQILS
RAKFSGN---PTGNPYI--GQPLPLDPSESGWKDTVRANPGEVTRIIARFGPFTGIYPWHCHILEHEDHEMM
RPFENLHNPN
>WP_028397475
MTLTKFVDALPLPPVLKPTDRSDDIPFYEVTMKQVKQKLHRDLPPTTVWGYNGMYPGPTFEVRRNEPILVKW
KNELPFEHLLPVDRTVHGAEPDKPSVRTVVHLHEGRVRPENDGYPEAWFTRDFENVGPKFVHEVYFYPNCQR
PATLWYHDHTLGITRLNVYAGLAGFYILRDEEEEALNLPSGKFEIPLVIQDRSFYPNGELFYPTQPPPPDPY
L-NPSIVPEFF-GNTILVNGKVWPFLEVKPRKYRFRILNGSNARFYRFSLSSSLTFTLIGTEGGLLERKINV
SQITLAPAERVDVVIDFSNHKGQNIILTNDAPAGDPPSQD-LTQIMQFRVKQKLSKPDKSKVPEKLSCFEKL
DFADAVTVRKNTLVETTD-EFNRLKLLLNGMTWDQPITETPYNGTIEVWELYNTTLDTHPIHLHLVTFQILS
RHIFTGDPNN----NPFI-GPPLPLDPSETGWKDTVRANPGEVTRIIARFGPFTGIYPWHCHILEHEDHEMM
RPFENLDNQN
>WP_143797615
MSLEKFVDALPIPSILKPIEKRAGIPFYEVTMKQVKQKLHRDLPPTTVWGYNGMYPGPTFEVRRNDPILVKW
INKLPFEHLLPVDRTIHGAEPDTPSVRTVVHLHGGRDRPENDGYPEAWFTRDFKNVGPKFVHKVYYYPNCQR
PATLWYHDHAIGITRLNVYAGLAGFYLLRDKKEKKLNLPSGKFEIPLVIQDRSFYPNGELFYPTQPPPPDPT
L-NPSVVPEFF-GDTVLVNGKVWPYLEVEPRKYRFRILNGSNARFYRMRLSSGQDFVQIGTDGGLLKNPITV
SQIILAPAERVDVIVDFSHHKGQSIILTNDAPAGDPPSPD-LAQIMEFRVKQRLSKPDKSEIPNKLSCLEQL
NPNDAITVRKNTLIESTD-EFGRPKLLINNLEWSEPLTETPYNGTVEVWELYNTTPDTHPMHVHLVNFQILN
RAEFTGD---PNGDLIV--GPPKPPDPSERGWKDTVRANPGEVTRIIARFGPFSGIYPWHCHILEHEDHDMM
RPYEVLNNQS
>WP_133336623
MSLKKFVDALPLPPILEPKDRCDDIPFYEVIMKQVKQKLHRDLPPTTVWGYNGMYPGPTFEVRRNEPILVKW
KNKLPFEHLLPVDRTLHGAEPDKPSVRTVVHLHEGRVRPENDGYPEAWFTRDFENVGPKFAHEVYFYPNCQR
PATLWYHDHALGITRLNVYAGLAGFYILRDDEEDELDLPRGKFEIPLVIQDRSFYPDGELFYPTQPPPPDPT
V-NPSVVPEFF-GNTILVNGKVWPFLEVEPRKYRFRILNGSNARLYRIRLSSGQDFVQIGTEGGLLENPVTV
AEIILAPAERVDVIIDFSNHNGQSIILTNDAPAGDPPSPN-LTQIMEFRVKQRHTLSDSSKIPAKLSCLERL
DSADAVTVRKNVLVETTD-EFGRLKLLLNNLDWDQPLTETPYNGTIEIWELYNTTPDTHPIHLHLVTFQILN
RAVFTGD---PNGDLVV--GPPQPPDPNEMGWKDTVRANPGEVTRIIARFGPFTGIYPWHCHILEHEDHDMM
RPYEVLQNHN
>WP_017437271
MYLEKFVDALPIPPVLKPKGKLDGIPYYEVTMKQVKQKLHRDLPPTTVWGYNGMYPGPTFEVRRNQPIFVKW
KNKLPFEHLLPVDRTVHGAEPDQPSVRTVVHLHEGRVRPENDGHPEAWFTRNFENVGPKFVHEVYYYPNCQR
PATLWYHDHAIGITRLNVYAGLAGFYILRDEEEEKLNLPSGKFEIPLVIQDRSFYPNGELFYPTQPPPPDPT
L-NPSVVPEFF-GNTILVNGKVWPYLEVEPRKYRFRILNGSNSRFYRIRLSSGQVFFQIGTDGGLLEHPVAV
SEIILAPAERVDVIVDFSNHKGQRIILTNDAPAGDPPSSN-LKQIMEFRVKKKLSKPDRSEIPATLSCLERL
DPDDAVIVRKNLLVESTD-EFGRPKLLLNNMEWNEPITETPYNGTIEIWELYNMTPDTHPIHLHLVTFQILD
RATFTGD---PNGDLKV--GPRRPPEPYEMGWKDTVRANPGEVTRIIARFGPFTGIYPWHCHILEHEDYEMM
RQFEVLDNQN
>WP_175244266
MSLEKFVDALPIPPVLKAKGKLDDIPYYEVTMKQVKQKLHRDLPPTTVWGYNGMYPGPTFEARRNHPIFVKW
KNKLPFEHLLPVDRTVHGAEPDQPSVRTVVHLHGAHVRPENDGHPEAWFTRNFENVGPKFVHEVYYYPNCQR
PATLWYHDHAIGITRLNVYAGLAGFYILRDKKEEKLNLPSGKFEIPLVIQDRSFYPNGELFYPTRPPPP-PN
LPNPSVVPEFF-GNTILVNGKVWPYLEVEPRKYRFRILNGSNSRFYRIRLSSGQVFFQIGTDGGFLEHPVAV
SEIILAPAERVDVIIDFSNHKGQSIILTNDAPAGDPPSPD-LKQIMEFRVKQKLSKPDRSEIPATLSCLERL
DPDDAVIVRKNLLVESTD-EFGRPKLLLNNMEWDEPLTETPYNGIIEIWELYNMTPDTHPIHLHLVTFQILD
RATFTGD---PNGDLKV--GPRRPPEPYEMGWKDTVRANPGEVTRIIARFGPFTGIYPWHCHILEHEDHEMM
RPYEVLDNQN
>WP_061458037
MSLEKFVDVLPIPSVLKAKDEIDDIPYYEVTMKQVQQKLHRDLSPTTVWGYNGMYPGPTFEVRRNHPIFVKW
KNKLPFEHLLPVDRTIHGAEPDLPSVRTVVHLHEGRVRPENDGYPEAWFTRDFQNVGSKFVHKVYYYPNCQR
PATLWYHDHAIGITRLNVYAGLAGFYILRDKEEEKLNLPSGKFEIPLVIQDRSFYPNGELFYPTQPPPPDPT
L-NPSIVPEFF-GNTILVNGKVWPYLEVEPRKYRFRILNGSNARFYRIQLNSGQDFFQIGTEGGLLEKPITV
SEIILAPAERVDVIIDFSNYKGQRIILTNDAPAGDPPSSD-LMQIMEFRVKQKLSKPDRSEIPKTLSCLERL
DPDDAIIVRKNLLVESTD-EFGRLKLLLNNMDWNEPITETPYNGTVEIWELFNMTPDTHPIHLHLVTFQILN
RAEFTGD---PNGDLRV--GPPQPPDPSESGWKDTVRVNPGEVTRIIARFGPFTGIYPWHCHILEHEDHEMM
RPFEVLDNQN
>WP_199639760
MSLEKFVDALPIPSVLKAKDKHDNIPFYEVTMKEVKQKLHRDLPPTTVWGYNGMYPGPTFEVQRNHPILVKW
KNKLPFEHLLPVDRTIHGAEPDKPSVRTVVHLHEGRVRPENDGYPEAWFTRNFENVGPKFVHEVYYYPNCQR
PATLWYHDHALGITRLNVYAGLAGFYLLRDKEEEKLNLPNGKFEIPLVIQDRSFYPNGELFYPTQPPPPDPT
L-NPSVVPEFF-GNTILVNGKVWPYLAVEPRKYRFRILNGSNARFYRIKLSSAQDFVQIGTEGGLLEKPIIV
SEIILAPAERVDVIIDFSNHRGQSIILTNDAPAGDPPSSN-LTQIMEFRVKQKLHKPDNSKIPKKLSCLEHL
DPNDAVTVRKNLLVETTD-EFGRLKLLLNNLDWHQPLTETPYNGTIEIWELYNTTPDTHPIHLHLVTFQILN
RATFTGDPNGPDL----IVGPPQPPDPSEMGWKDTVRANPGEVTRIIARFGPFIGIYPWHCHILEHEDHDMM
RPYEVLDNQN
>WP_098716597
MSLEKFVDALPIPPVLKAKDEIDDIPYYEVTMKQVQQKLHRDLPPTTVWGYNGMYPGPTFEVRRNQPILVKW
KNKLPFEHLLPVDRTIHGAEPDKPSVRTVVHLHEGRVRPENDGYPEAWFTRDFENVGPKFVHEVYYYPNCQR
PATLWYHDHALGITRLNVYAGLAGFYILRDRAEEKLNLPSGKFEIPIVIQDRSFYPNGELFYPTQPPPPDPT
L-NPSVVPEFF-GNTILVNGKVWPYLEVEPRKYRFRILNGSNARFYRIRLSSGQNFVQIGTEGGLLETPITV
SQIILAPAERVDVIIDFSNHKGQSIILTNDAPAGEPPDPN-LTQIMEFRVKRKLHKPDNSKIPKKLSCLEHL
DSKDTVIVRKNLLVETID-EFGRLKLLLNNLDWDQPLTETPYNGTIEIWELYNTTPDTHPIHLHLVTFQILN
RAAFTGDPNGPD--LIV--GPPQPPDPSEMGWKDTVRANPGEVTRIIARFGPFTGIYPWHCHILEHEDHDMM
RPYEVLDNQN
>WP_098544566
MSLEKFVDALPIPPVLKAKDEIDDIPYYEVTMKQVQQRLHRDLPPTTVWGYNGMYPGPTFEVRRKQPILVKW
KNKLPFEHLLPVDRTIHGAEPDKPSVRTVVHLHEGRVRPENDGYPEAWFTRNFENVGPKFVHEVYYYPNWQR
PATLWYHDHALGITRLNVYAGLAGFYLLRDKEEEELNLPNGKFEIPLVIQDRSFYPNGELFYPTQPPPPDPT
L-NPSVVPEFF-GNTILVNGKVWPYLEVEPRKYRFRILNGSNARFYRIRLSSGQNFIQIGTEGGLLETPITV
SQIILAPAERVDVIIDFSNHKGQSIILTNDAPAGEPPSPN-LTQIMEFRVKQKLHKPDNSKIPRKLSCLEHL
NPKDTVIVRKNLLVETTD-EFGRLKLLLNNLDWDQPLTETPYNGTIEIWELYNTTPDTHPIHLHLVTFQILN
RATFTGD---PNG-PDLIVGPPQPPDPSEMGWKDTVRANPGEVTRIIVRFGPFTGIYPWHCHILEHEDHDMM
RPYDVLDNQN
>MBM7833187
NTISKFRDPLVIPPIARSIDNTNKNPYYNIVMREARHKFHRDFPFTKIWGYNGIYPGPTIEVTKDSAISVKW
TNYLPDKHFLPIDHSLHST-IDLPDVRSVVHVHGANVDSDSDGHPEAWFTKDYSQVGKKFTRKVYEYTNHQP
GTTLWYHDHSMGITRLNVYAGLAGFYIIRDSLEKRLNLPRGRYEIPLLIQDKSFNEDGSLFYPDRVANN-PN
A-IPSIVGLFF-GNTIAVNGKLWPYLNVEPRKYRFRILNGSNGRPYDLSLSNGESFYQIGTDGGFIDHTMEV
SSITLEPAERVDVIIDFSKFKGEEITLLNS---GFGADNN-TNVIMKFKVVMPLTDADTSEIPEEINHAEPI
NQTLVKNTRFLPLTQRLD-RFNRQMFLLDDKTWTDPTTEKPEIDSIEIWNIINTFPFPHPIHVHLVQFKILD
RTPFDVEEYRRTGEIVFT-GPPEEPLDFEKGFKDTVRVDGGKITRIIMHFKDHVGDFVWHCHILEHEDYDMM
RPLRVLKD--
>WP_212694780
MALAKYVDKLPTIPTLKPTDRVEGADYYKIVISQFKEKLHRDLPPTTVWGFAGRYPGPIIDVMKNQWISIQW
LNELPPEHLLPIDTTVHGAEPSVPSVRTVIHVHGSVVQPESDGYPDAWYTKDYKVVGPMFTRKVYDYPNQQP
AATLWYHAHAIGITRLNVYAGLAGIYIIRNPALDYLQLPKDAYDMPLLIQDRTFNEDGSLYYPSQTDPPNPY
V-NPSVLSDYF-AENILVNGKVWPYLEVEPRKYRFRIINGSNSRFYNMKLSSNQPFYQIGTDQGFLESPVVT
PVILLAPAERAEVIIDFSGHRGEHIVITNDAASGGPVDPDTTGQIMQFRVTKKLKSRDNSIIPYHLTPIDPL
SVKDAVLERDITLDRMED-EYGRALLLLDKRRWHDPIEIKPEVGTIEIWKFINLANSTHPIHIHLVRFLVLD
RQPFDVDHYQATGEIMTT-GPAVPPELNERGWKDTVRANPGELTRIIIKFVPYTGLYPWHCHILEHEDHEMM
LPYEVIY---
>WP_105617693
MKLAKYVDDLPRLDTIEPIGEMEGIPYYEVRMQQIEQKLHRDLPPTTVWGFEGKYPGPIFDVKRYKPIKVKW
MNELPKKHLLPVDTTIHGAEADKPRVRTVIHLHGGVVRPESDGYPEAWFTNGYEEVGPYFSRKIYDYPNIQR
GATLWYHSHAMGITRLNVYAGLAGVYIIRDPREAFLNLPRGPYEMPLLIQDRSFNDDGSLYYPSEPDPPIPG
V-YPSIVNHFF-GDNILVNGKVWPYLEVEPRKYRFRMVNGSNSRFYNMKLSTKQLFYQIGTDDGFLDSPVMT
EEILLGPGERADVILDFSQYWGEEIILTNDAPAGAPVDKETTGQIMQFKVTLPIECPDESVIPYRLTKIIPL
LESQANVIRYLTLVSNKD-QYGRSFLLLDNEQWSAPISIEPKLGDIEVWNLINIANSTHPIHLHLVSFLILD
RQPFDLDYYKETGEIVTT-GPIRLPDLNERGWKDTVKANPGEITRFITRFIPFTGRYVWHCHILEHEDHEMM
RPYIVMDPFN
>WP_105617695
MKLTKYVDPLPRLDTLEPIGELDGVPYYEVHMRQVKQKLHRDLPPTTVWGFEGKFPGPVFDVDRYEPIKVKW
INDLPDKHLLPVDTTIHGAGPNEPRVRTVIHLHGGVVEPESDGYPEAWYTNGYKEVGPFFEREIYDYPNIQR
GATLWYHSHAMGITRLNVYAGLAGPYIIRSPREAFLNLPIGCYEMPLLIQDRSFNDDGSLYYPSEPDPPIPG
V-DPSVVSDFF-GENILVNGKVWPYLEVEPRKYRFRIINGSNSRFYRMRLSSNQPFYQIGTDDGFLNSPVMT
EEILLAPAERADVILDFSGQMGEEIVLTNDAPSGEPVDQDTTGQIMQFRVTVPLKCPDRSRIPYRLTKIIPL
RESEADTIRYLTLVRNED-QYGRAFLLLDDERWMEPISIAPKLGDIEVWNLINVANSTHPIHLHLVSLLILD
RQPFDVDHFKETGEIVMT-GPAVLPDLNERGWKDTVRANPGEITRFITRFVPFSGLYVWHCHILEHEDHEMM
RPYEVLINDT
>QVK17573
MILSKFVDKLPIIKTLKTTGEMDGVPYYEVRMQQFKQKLHRDLPETTVWGFNGHYPGPTFEVNRNEWIKVKW
INDLQDRHLLPVDTTVHGAESNKPKVRTVIHLHGGVVRPDSDGYPEAWFTKGYKEVGPYFTRKIYDYTNNQR
GSTLWYHAHAIGITRLNVYAGLAGAYIIRGPLEKCLNLPKGSYETLLLIQDRTFNADGSLYYPTEPNPPVAN
V-FPSVVPDFF-GENILVNGKVWPYLEVEPRKYRFRIINGSNSRFYRISLSSGQPIYQIGTDGGLLQETIIT
NQILLAPAERADVIIDFSKFDGRNIVFVNDAPSGKSVDLNTDGQIMQFRVSLPLSGIDYCRIPNRLSTIIPL
EEKNAKLKRNLTLVRETD-QYGRALLLLDRKRWDNPITIKPELGSIEVWNLINLANSTHPIHIHLVNFQIIS
RQPFDVEHYKKTGKILTT-GPVELPDLNEKGWKDTVRANPGEMTRIIMRFGPFSGLYPWHCHILEHEDHEMM
RPYEIVSSS-
>WP_113676029
MTLAKFVDKLPIIRTIKPKGRMDGVPYYQMRIQQFKQKLHRDLPETTVWGLEGNYPGPTIEAKKNQLIKVEW
MNELPSKHLLPVDTTIHGAEPNKPRVRTVVHLHGGVVQPDSDGYPDAWFTNGYREVGPEFKKKIYDYPNMQR
GTTLWYHSHAIGITRLNVYAGVAGAYIIRDPAEKRLNLPKGKYEVTLLIQDRTFNDDGSLYYPCEPKPPIPN
V-CPSIVSDFF-GDNILVNGKVWPYLEVEPRKYRFRIVNGSNSRFYRIGLSSSQPFYQIGTDGGFLESPVIA
KKILIAPGERVDVIIDFSKLRGDSIVLTNNAPSGNPVNLTTEGQIMQFRVSKYLTSYDYSTIPYRLNIIKPL
YERDARLERYLTLVRETD-KYGRAFLLLDDKRWDDPITIKPLLGSIEVWTLINLANSTHPIHIHLVNFQILD
RQPFDVEHYKETGKILTT-GPAVLPALNERGWKDTVRANPSEITRIIMRFVPYSGLYPWHCHILEHEDHEMM
RPYEIIT---
>WP_066496579
MTLSKFVDKLPTIKTIKPTGKIDGADYYQIRIQQFKQKLHRDLDKTTVWGFEGNYPGPTIEVKMNELIKVKW
INDLPEKHLLPVDTTVHGAEANKPRVRTVIHLHGGVVRPDSDGYPDAWYTKEYKEVGPAFTRKIYDYPNRQR
GTTLWYHAHAIGITRLNVYAGIAGAYIIRDPFEEWFNLPKGRYEKLLFIQDRSFNDDGSYYYPTEPKPPVPD
V-YPSVVPDFF-GENILVNGKVWPYLEVEPRKYRFRIINGSNSRFYRMRFSSGQPFYQIGTDGGLLSSPVIT
SQILLAPAERADVIVDFTRFMGQSIVMTNDAPSGNPVDLDTDGQIMQFRVSLPLSGCDFSNIPYKLSTIMPL
HENHARLVRNLTLVRETD-KYNRAFLLLDGKRWDDPITIKPKLGSIEVWNLINLANSTHPIHIHLVNFQILR
RQPFDVEYYKKTGKILVT-GQAVLPELNERGWKDTVRANPGEITTIIMRFAPYSGLYPWHCHILEHEDHEMM
RPYEIIH---
>WP_151860737
MNLSKFEDKLPIIKNLKPKEKLDGVPYYKIRMQQFKQKLHRDLPETTVWGFEGKYPGPIIEVRRNEWIKVKW
INDLPEKHLLPVDTTIHGAEPNKPRVRTVIHLHGGVVRPESDGYPDAWFTKGYKIVGPYFTRKIYDYPNRQR
GTTLWYHAHAIGITRLNVYAGLAGPYIIRDPLEKYLNLPEGQYEMPLLIQDRSFNDDGSLYYPTGPQPPVPN
V-CPSIVPDFF-GDTILVNGKVWPYLEVEPRKYRFRIINGSNSRFYRIRLSSGQPFYQIGNDGGLLETPIIA
KQILLAPAERADVIIDFSNFRGHNIIITNDAPSGNPVDSTNEGQIMQFRVSLLLSQYDFSTIPYRLSSIMPL
FEKDARLTRNLTLVRETD-KYGRAFLLLDGKRWDDPITIKPLLGSIEVWSLINLANSTHPIHIHLVNFQILD
RQPFDVEHYKKTKKILTT-GTAVLPELNERGWKDTVRANPGEITRIIMKFTPYVGLYPWHCHILEHEDHEMM
RPFEIVNQTF
>WP_095134653
MTLSKFVDELPVIRTLKPKGMMDGVPYYQIRMQQCRQKLHRDLPRTTVWGFEGNYPGPTIEVNRGEWIKVKW
INDLPQRHLLPIDTTVHGAEANKPRVRTVVHLHGGVVRPESDGYPDAWFTRGYRQVGPLFTRKIYDYPNRQR
GTTLWYHAHAIGITRLNVYAGLAGGYIIRDPLEEYLNLPKGPYEMLLLIQDRSFNADGSLYYPIGPEPPVPN
V-CPSVVPDFF-GDNILVNGKIWPYLDVEPRKYRFRIINGSNSRFYRMKLSSGQPFYQIGTDGGLLNTPIIT
KQILLAPAERADVIIDFSKFKGHNIVITNDAPSGNPVNVDTEGQIMQFRVCLPLSSYDFSIIPCRLNTIIPL
KESCARLIRNLTLVRETD-KFGRAFLLLDGKRWDDPITIKPRLGSIEVWNLINLANSTHPIHLHLVNFQILG
RQPFHVEYYNKTGQILPT-GPAILPDLNERGWKDTVRANPGEITRIIMRFVPYAGLYPWHCHILEHEDHEMM
RPYEIIN---
>WP_016837618
ASIPKFVTPLQKPPVVKPKNNYPTNSYFEITMKEAFHRFHRDFPLTKVWGYDGIYPGPTIEARKDKKIYVKY
LNKLPKKHFLPIDRTLHSV-GDSPEVRSVVHVHGANVFWESDGHPEAWYTQNYEYTGPKFKRKVHEYTNHQP
AATLWYHDHTMAMTRLNVYAGLTGFYIIRDALEDRLNLPKGDYEYPLLLQDKSFNEDGSLFYPDRPEDPIP-
APIPTIVPFFN-GDVMVVNGKAWPYLEVEPRKYRFRILNGANSSTYNIQLENGEPFYLIGTDGGFLTAPVKV
TSIQLMPAERVDVIVDFSSFKGQKIKLINTLFDEDEPKRD----IMEFRVTRPLKGKDTSEIPTKLAESMDL
HEHHAHVIRKLPLSVGED-QYGRIMMMLDNKMYHDPCSEKPSLDSVEIWEFINATPIAHPMHIHLVQFKILD
RRPFDLELYQNSNILEFI-GDPEPPLDYERGWKDTVSAPSGMVTRVIMHWKEHTGNYIWHCHLLEHEDHDMM
RPIRVIDDAH
>WP_208650958
KTVPKFVTPLSKPPVVTPTHDYPANSYLEITMKETKHRFHRDFPLTTVWGYNGLYPGPTIEARKDKKIYVKY
VNRLPKKHFLPIDRSLHGV-GDSPEVRSVVHLHGANVFWESDGHPEAWYTQNYEYTGPKFRRKVHEYTNHQP
AATLWYHDHTMAMTRLNVYAGLAGFYIIRDALEEQLNLPKGGYEYPLLLQDKSFNEDGSLFYPDKPDSPFP-
TPIPTIVPFFN-GDLMVVNGKVWPYLNVEPRKYRFRILNGSNSSTYNIQLENNAPFYLIGTDGGFLEAPVEV
TSIELMPAERVDVIVDFAPFKGQKIKLLNTLFSEEEPKRE----IMEFRVTKPLKGKDTSEIPTRLAEDMEL
HEHLASTTRKLPLSTGTD-KYGRIMMMLDGRMYHDPCTESPSLDSIEIWEFINTTPISHPMHIHLVQFKILN
RQPFNVEMYQESGILEFT-GNPEPPRDFEKGWKDTVKAPSGMVTRVIMHWKEHTGNYIWHCHLLEHEDHDMM
RPIRITENAS
>WP_084295131
-------------------------------MKQIKQRLHRYFPETTVWGYEGFYPGPIIEVQRNKPVVVKW
INSLPDKHLLPVDHTVHGC-MNTPEVRTVVHLHGGNVPAVSDGHPEAWFTRKYGETGPAFSTSVYYYPNNQR
AATLWYHDHAIGITRLNVYAGLAGIYYIRDKHERSLNLPKGKHEIPLIIQDRSFNKDGSLFYPSKPEPPVAD
V-YPSIVPEFF-GNTILVNGKVWPYLSVEPRKYRFRILNGSNSRFYRLRFSTGQPFYQIGTDGGLLERPVEV
NTITLAPAERADVIVDFSRYAGEKILLLNDAPTGDPVDPDTTGQIMQFRVGYPYFVHDNSRIPDRLCRIEWL
SESSAIKVRDQELIESVD-EYGRPILLLNNKRWDDPIDDTTLFQSVEIWRFINLTVDTHPIHLHLVQFQILD
RQPFDVEHYKSTGEVVFT-GPKVKPDLNERGWKDTVRANPGEVTRIIARFGDYTGIYPWHCHILEHEDHEMM
RPY-EVNFKL
>WP_200792776
-------------------------------MKQIKQRLHRYFPETTVWGYEGSYPGPIIEAERNRPIAVKW
INSLPNKHLLPVDHTVHGC-MNTPEVRTVVHLHGGNVPAVCDGHPEAWFTRKYRETGPAFSTGVYYYPNNQE
AAMLWYHDHALGITRLNVYAGLAGLYYIRDKHERSLNLPRGKHEIPLVIQDRSFNKDGSLFYPSQPEPPVPG
V-DPSIVPEFF-GNTILVNGKVWPYLNVEPRKYRLRILNGSNSRFYRLRFSTGQSFYQIGTDVGLLERSVEV
TTITLAPAERADVIVDFSGYEGEKILLLNDAPTGNPPDPDTTGQIMQFRVGYPYFVHDNSRIPHHLCRIEWL
SESSAVKVRDQKLVESVD------------------------------------------------------
----------ECG----S------------------------------------------------------
---L------
>WP_052217089
MSLEKFVDPLPIPGILKPVGKLNGVDFYRVAMREFKQKLHRDLPETTVWGYEGTYPGPTFEVRKNVPIKVKW
ENNLPNRHLLPVDSTVHGAQPSNPLVRTVVHLHGGNVPDESDGYPEAWFTNGFKQTGPFFTQKIYDYPNAQP
ATTLWYHDHALGITRLNVYAGLAGFYLIRDDCEDQLNLPKGNFEIPLVIQDRSFNPDGSLFYPRQPPPP-PG
FPDPSIVPEFF-GDTILVNGKVWPFLEVEPRKYRFRLLNGSNSRFYRMKLTSGQPFIQIGTDQGFLKKPVIT
NEITLGPGERADVVLDFTAFTGQNIILTNDAPSGDPVDPNTVGQLMQFRVNLPLSEPDTSIVPSRLCSLPRL
KEEMAGVVRDQTLVESAD-EFGRLLLLLEGLRWSDPITDEPELGNIEIWRLINTTPDTHPIHLHLVRFLILD
RQPFDVKRFQETGEIVFT-GPAEPPDPTERGWKDTVRANPGEVTRIIIRFASFTGIFPWHCHILEHEDNEMM
RPYEVVAEEE
>WP_089199017
G-LIPFVDRLPIPRVLKPVSQNRISTNYIVRMTEFRQKLHRDLPPTRLWGYEGKYPGPTIETHKNRLIKVLW
LNKLPSRHLLPVDKTIHGANHGAPEVRTVVHVHDGVSPPDSDGHPEAWFTRGFKQTGPYFRRKISRYPNRQQ
ATTLWYHDHALGITRLNVYAGLAGFYLLRDKHEKSLQLPKGKFEIPLLIQDRSFNKDGSLFYPKKPTPAPPK
S-TPSIVPEFF-GDTILVNGKVWPFLEVQPRKYRLRLANGSNARFYTLSFTSGQPFIQIGTDGGLLPKPVLV
KKLILGPAERADVIVDFSKYKGQTITLKNNARAGDPVDPKTTGLVMQFRVTQPLKQKDNSRVPVRLNRIAPL
FPHQASRVRNLPLVESTD-RFGRLMLLLDNKRWDDPITEKPRLNSVEVWNLINTTPDTHPIHLHLVHFQIVN
RQPFDVAQFNANGKLMFT-GPSRPPDPNEKGLKDTVRANPGEVTRIIARFGPFTGEYVWHCHILEHEDHEMM
RPM-FISPNK
>WP_181739780
KRLTPFTDPLPIPKTLKPVSRNSRFTFYIVRMIERFQKLHRDLPPTRIWGYEGQYPGPTIEVKRNEPVRILW
LNQLPKRHLLPVDKTIHGA-RRTPEVRTVVHAHGVVSPPDSDGHPDAWFTRGFRQTGPFFQRKIYRYPNNQR
AATLWYHDHALGITRLNVYAGLAGFYLVRDKNEMSLNLPKGKFEIPLVIQDRSFNRDGSLFYPRRPETTFRR
LPDPSIVPEFF-GDTNLVNGKVWPFLNVEPRKYRFRLLNGSNSRFYTLRLSSGQPFILIGTDGGFIQRPARI
RTLTLAPAERADVILDFSRFKGKTVTMINSAPAGTPAPPRTTGLVMQFRVKKPLSFKDTSSIPERLGTIPPT
PLSRVQKVRNLSLVESTD-RFGRLLLLLQNKRWDDPITTKPRQGSLELWQLINTTEDTHPIHLHEVHFRILN
RQPFDVNHFRRTGKLRFT-GSPVPPSPGERGLKDTVRAHPGQVTRIIPHFGPFTGEFVWHCHILEHEDWEMM
RPYLIVRR--
>WP_106343750
RRLTPFVDPLPIPGVLKPISRKPRFTFYVVRMMETFQKLHRDLPPTRIWGYEGKYPGPTIEVWRNEPVRVLW
LNQLPKRHFLPVDQTIHGA-RGNPEVRTVVHAHGVVSPPDSDGHPDAWFTRGFRETGPFFQRRIYRYPNTQR
AATLWYHDHALGITRLNIYAGLAGFYLIRDGEELSLNLPRGKFEIPLLIQDRSFNRDGSLFYPRRPQPASPG
LPDPSIVPEFF-GDTILVNGKVWPFLSVEPRKYRFRLLNGSNSRFYTLRLSSGQPFIQIGTDGGLMARPVRV
QSLTLGPAERADVILDFSNFKGKTITMTNSAPAGDPVNPRTTGLVMQFRVNRPLSSRDTSSIPRRLSALPPT
PLSRVRRVRNLSLVESND-RFGRLLLLLENRRWSDPITTRPRLGSFELWQLINTTPDTHPIHIHEVHFRILN
RQPFDVNHFNRTGKLRFT-GAPVPPSPDERGLKDTVRANPGQVTRIIPHFGSFTGEFVWHCHILEHEDWEMM
RPYRIVRG--
>MBO2532591
RRLTPFVDPLPVPGVLRPVARKPNFTFYVVRMMETFQKLHRDLPPTRIWGYEGKYPGPTIEVWRNEPVRVLW
LNQLPKRHFLPVDQTIHGA-RGNPEVRTVVHAHGVVSPPDSDGHPDAWFTRGFRETGPFFQRRIYRYPNTQR
AATLWYHDHALGITRLNIYAGLAGFYLIRDREELSLNLPRGKFDIPLVIQDRSFNRDGSLFYPRRPQSA-PG
IPNPSIVPEFF-GDTNLVNGKVWPFLDVEPRKYRFRLLNGSNARFYTLRLSSGQPFILIGTDGGLLTHPVRV
QSLTLGPAERADVILDFSGYRGKTVTMTNSAPAGDPVNPRTTGLVMQFRVHRPLSSRDTSSVPRRLSALPPT
PLSRVSRVRNLSLVESTD-RFGRLLLLLENRRWSDPITTRPRLGSLELWQLINTTPDTHPIHIHEIHFRILN
RQPFDVDHFNRTGKLRFT-GAPLPPSPDERGLKDTVRAHPGQVTRIIPHFGSFTGEFVWHCHILEHEDWEMM
RPYRIVRG--
>WP_065411140
NTVPKFIEEVKKPPIARPT---AGDSYYEIRMKEAKHQFHPAFPRTTIWGYNGIFPGPTIEARKGKTVEVKW
LNNLPKKHFLPVDYTLHGA-VGNPEVRSVVHLHGANVNWESDGYPEAWYTNNYEFTGPAFRRKVHAYTNHQQ
SATLWYHDHSMALTRLNVYAGLAGFYLLRDTNEERLNLPAGDYDIPLMVQDRSFNEDGSLFYPETPDP--D-
LPFPSIVPGFL-GEMITVNGKVWPYLRVEPRKYRFRILNASNRREYNFSLSNNEPFYQIGTDGGLLSNRTEL
TSFELLTAERTDIVIDFSKWKGEQITLLNTNE---TEDSH-TRTVMQFRVDLPLKGEDKSEVPERLYPNMDL
HEHMAHTIRNLPLGISFD-EYGRLMLMLDGKMWHDPVTEKPSLDSIEIWNIINTTPIPHPIHIHLVQFKIVE
RRPFNVDLFNQTGKIEFT-GPPEEPRIYERGWKDTAKTDPGMVTKLVMHFKEHTGNYVWHCHFLEHEDHDMM
RPIRIINDAH
>WP_120031624
NTIPKFVEQVRKPPVARPT-IGD--SYYEIKIKETKHQFHPAFSRTTIWGYNGISPGPTIEAKKGKYLEVRW
LNHLPKKHFLPIDHTLHGA-AGNPEVRSVVHLHGANVDWESDGHPEAWYTNDYEITGPMFRRKIHTYTNHQQ
SATLWYHDHSMALTRLNVYAGLAGFYLLRDSQEERLNLPKGNYEIPLMIQDRSFNEDGSLFYPDTP--N-PN
LPFPSIVPGFL-GETITVNGKVWPYLRVEPRKYRFRILNASNRREYNFSLSNGS-FYQIGTDGGLLSNRTEI
SSFELLTAERMDLVIDFSKWKGECITLLNTNE---AVDSH-TRSVMQFRVDLPLRGEDTSEVPERLYPNMDL
HEHMAHTIRHLPLSVSFD-KYGRLMFMLDGKMWHDPATEKPSLDSIEVWNIINATPVAHPIHIHLVQFKILE
RQPFNLERFNQTGEIEFT-GPAEKARIYEQGWKDTAKADAGMVTKLIMHFKEHTGNYVWHCHFLEHEDHDMM
RPVRVITDAH
>WP_155219428
ASIPKFVDEIKKPPVAKPRGSQDQSPYYEIYMREVKHRFHKQFPLTPVWGYNGRVPGPTIEAKKDETTRVKW
INDLPSKHLFPVDHTIHGS-IDTPDVRSVVHLHGANVDWRSDGHPEAWYTKDYKMTGSTFKRKIYEYTNHQP
GATLWYHDHAMGITRLNVYAGLAGFYLLRDALEERLNLPSGKYEIPLMLQDKSFNEDGSLFYPDKPPFPVP-
V-SPSIVPAFF-GNTIVVNGKVWPKLRVEPRKYRFRVLNASNRRDYVLGLSNDQAFTQIGTDGGLVTTPIRL
TSIELQPSERADIIIDFSTLEGETITLTNS---GTNTNEH-TSVVLQFSVDLPLYGEDTSEIPEELYPPEMM
DEHMAHTIRDLTLSASTD-SYGRPMLMLNNHMWGDPATEKPAFDSIEVWNLINLTGGPHPIHIHLVQFKILE
RRPFNVELYESEGTIEFT-GPPEEPYDYEKGWKDTVKAENGKITKIIMHFKDHVGNYVWHCHFLEHEDHDMM
RPIRIINDSH
>WP_141604513
ASIPKFVDEIKKPPVVKPRESQAQSPYYEIYMKEAKHRFHKQFPLTPVWGYNGRVPGPTIEATKDETTRVKW
INNLPSKHLFPIDHTIHGS-IDTPDVRSVVHLHGANVDWRSDGHPEAWYTRDYKMTGPKFKRKIYEYTNHQP
GTTLWYHDHAMGVTRLNVYAGLAGFYLLRDALEERLNLPSGKYEIPLMLQDKSFNEDGSLFYPDKPPFPVP-
V-SPSIVPAFF-GNSIVVNGKVWPKLRVEPRKYRFRVLNASNRRDYVLGLSNDQVFTQIGTDGGFVTTPTRL
TSIEIQPAERADIIIDFSALKDETITLTNS---GTNTDEHT-SVVLQFSVDLPLHGEDTSEIPQELYPPEML
DEHMAHTVRDLTLSASTD-SYGRPMLMLNNHMWGDPTTEKPAFDSIEVWNLINLTGGPHPIHVHLVQFKVLY
RRPFNVELYETEGTIEFT-GPLEEPYDYEKGWKDTVKVENGKITKIIMHFKDHVGNYVWHCHFLEHEDHDMM
RPIRIINDSH
>WP_134684755
ETIPKFIDPLPIPPVAKPV----FHSYYEIEMREARHQFHSYFPLTTVWGYDGMVPGPTFDVAKDQLVKVKW
INNLPLKHFLPVDHTLHGA-IDSPEVRTVVHLHGANVDWESDGHPEAWFTKDYARTGAFFRRMVYEYTNHQQ
GTTLWYHDHAIGLTRLNVYAGLAGFYLIRDSLERRLKLPSGDYEIPLMIQDKSFKEDGSLFYPDQP--PFP-
VSNPSVVPGFL-GNTIVVNGKVWPHLRVEPRKYRFRIVNASNRRGYTLSLSNQEAFTQIGTDGGLMASPVQL
NSIRLEPAERADLIIDFSTMQGQTITLQND-----DPSPH-LSVVLQFRVDLPLRGEDRSQIPAQLYPAMEL
HEHTAHTVRDLTLSATTD-EFGRPMLLLGERMWHDPATEKPAYDSVEIWNLVNLTGGPHPIHVHLVQFRILE
RRPFNIERFQKKGIIEYT-GPAQPPKDYERGWKDTVRAEAGMVTKIIMHFKEHTGNYVWHCHFLEHEDHDMM
RPLRVITDTH
>WP_036156340
DSIPKFVTPLPKPVTATPRKDLPKQSYYELSIVEGKHRFHKDFPPSTIWGYNGMLPGPTIEARKDKSVFVKY
VNRLPARHFLPIDKTLHGA-SDSPEVRTVVHLHGAHVDWKSDGHPEAWYTKGYEITGPKFTREIHEYTNHQP
GTTLWYHDHTMGITRLNVYAGLAGFYLLRDALEDRLKLPKGKYEIPLMIQDKTFNEDGSLFYPDQTDPPAP-
V-HPSITLGMV-GNTIVVNGKVWPYLQVEPRKYRFRMLNASNRRGYVINLSNGQPLIQIGTDGGFLRAPIEI
PSIELLPAERADFIIDFSNYKGEKIILMNSDEE--FADDH-TNVIMQFTVDLPLRSEDTSEIPTALAPSMDV
HTEHAHTIRNLPLTATTD-EYGRLMLLLNNHMYHDPATEKPALDSIEIWNLINTAPVPHPIHIHLVQFKILE
RQPFDVELFDSEGIVQYT-GDPEPPKDYEQGWKDTVKVEAGSVTKLIMHWKGYTGNYIWHCHYLEHEDHDMM
RPITVIPDTH
>WP_083493635
DTIPKFVDPLQKPTTAITSKDCPNGDYYELQMKEAKHRFHKHFPLSTVWGYDGLCPGPTIEASKDKTTYVKY
NNRLPTKHFLPVDRTLHSV-SDSVEVRTVVHLHGANVNWESDGNPESWYSKDYIHTGPKFRRKMHEYTNHQP
GTTMWYHDHTMGLTRLNVYAGLAGFYLLRDGLEDRLKLPSGKYEIPLMIQDRSFNEDGSIFYPDAPPFPVP-
V-HPSITPGFT-GNTITVNGKVWPFLRVEPRKYRFRIVNASNRRGYVLSLSNEQPLIQIGTDGGFLTAPREI
NSVELLPAERFDFIIDFSDLTGQKITLFNLDTE--FPGEH-TKFVMQFNVDIPLMGKDTSEIPERLAEPMDL
HEHHAHIQRNLPLSITTD-VYGRPMLMLDNKMFHEPTTEKPALDSIEVWNIINGTPFPHPIHIHLIQFKILE
RRPFNVALYDKEGKLEFT-GPPEKPRDYEQGWKDTAKVDPGMVTKLIMHWKDHAGYYMWHCHFLEHEDHDMM
RPILVINDTH
>WP_156312149
NTIPKFVDKLQKPKIARPRSSFPNADYHELQMKEAKHRFHKDFPQSNIWGYDGLCPGPTIEATKDKTTCVKY
NNRLPIKHFLPVDYTLHSV-SDSQEVRTVVHLHGANVDWESDGNPESWYSKDFIHTGPKFKREVHEYTNHQP
GTTMWYHDHTMGLTRLNVYAGLAGFYLLRDTSEDRLQLPCGNYEIPLMIQDRSFNEDGSIFYPDAPPFPVP-
V-HPSITPGFV-GNTITVNGKVWPYFSVEPRKYRFRLLNASNRRGYVLSLSNEQPLIQIGTDGGFLTAPLAI
NSVELLPAERTDIIIDFSNLECQEITLVNTDTE--FPGEH-TSVVLQFKVDLPLKDEDTSKIPERLAESMDL
HAHHAHIKRDLPLSVSSD-SFGRPMLLLNDRMFHEPITEKPSLDSIEIWNIINATPFPHPIHVHLVQFQILE
RRPFNVELYQKEGKLEFT-GDPQPPRDYERGWKDTVKTDAGMVTKIIMHWKDHVGYYMWHCHFLEHEDHDMM
RPILVIKDVH
>AHN21414
ATIPKFVDALPKPVTAKPKSRHPKKDYYELQMIEAEHSFHKNFPKSTIWGYNGLYPGPTIEASKDKTIYVKY
KNQLPTKHFLPVDYTLHAA-NDSQEVRTVTHLHGANVDWESDGHPEAWYTRDYTYTGPKFNKEIHEYTNHQP
GTTLWYHDHAMALTRLNVYAGLAGFYLLRDSIEERSNLPCGDYEYPLLIADKSFNEDGSLFYPEGPPFPVP-
V-NPSITPGFV-GNTIVVNGKVWPYLNVEPRKYRFRLLNGSNRRGYVLSLSNKQPMIQLGTDGGFLTAPNAI
FSVELLPAERTDIIIDFSTCEGQEITLMNGDTD----DEH-TSVIMQFNVNCPLRYEDTSEVPARLAMSMDL
HPHHAQVERNLPLSATTD-DFGRPMLLLNDRMYHDPATEKPALDSIEVWNFINATPFIHPIHLHLIQFKILE
RRPFDVELYQNEGRLAFT-GPAEKPRDYERGWKDTVKADAGKVTKIIMHWKDHIGNYMWHCHFLEHEDHDMM
RPILVMKDVH
>WP_069511598
TTIPKFVDALPKPITAKPKSRHPKKDYYELQMMEAEHSFHKNFPKSTIWGYNGLYPGPTIEASKDKTIYVKY
KNQLPTKHFLPVDFTLHAA-NDSQEVRTVTHLHGANVDWESDGHPEAWYTRDYTYTGPKFNKEIHEYTNHQA
GTTLWYHDHAMALTRLNVYAGLAGFYLLRDSIEERSNLPCGDYEYPLLIADKSFNEDGSLFYPEGPPFPVP-
V-NPSITPGFV-GNTIVVNGKVWPYLNVEPRKYRFRLLNGSNRRGYVISLSNEQPMIQLGTDGGFLTAPNKI
YSVELLPAERTDVIIDFSTCEGQEITLMNGDTD--FFDEH-TSVIMKFNVNCPLRCADTSEVPVRLAMSMDL
HPHHAHIERNLPLSATTD-DFGRPMLLLNDRMYHDPATEKPALDSIEVWNFINATPFIHPIHLHLIQFKILE
RRPFDVELYQNEGRLAFT-GPAEEPRDYERGWKDTVKADAGKVTKIIMHWKDHIGNYMWHCHFLEHEDHDMM
RPILVMKDVH
>QDQ02219
ATIPKFVDALPKPITAKPKSGQPRREYYELQMMEAEHRFHKRFPLSTIWGYNGLYPGPTIEAAKDKTIYVKY
KNQLPNKHFLPVDFTLHAA-NDSQEVRTVTHLHGANVDWESDGHPEAWYTKDFIHTGPKFNKEIHEYTNHQP
GTTMWYHDHAMALTRLNVYAGLAGFYLLRDTIEERSNLPSGDYEFPLLIQDKSFNQDGSLFYPDAPTFPVP-
V-DPSITPGFV-GNTIVVNGKVWPYLNVEPRKYRFRLLNGSNRRGYVISLSNDQPMIQLGTDGGLLTAPREI
QSVALLPAERTDVVIDFTDCAGQEMTLMNTDTE----DEH-TNLIMKFKVNLPLQCEDTSDIPERLAVSMDL
HPHHAHIERNLPLSASTD-EFGRPMLLLNDRMYHDPATEKPARDSIEVWNFINTTPFIHPIHIHLIQFKILE
RRPFDVELYQNEGKLAFT-GPPEEPHDYEQGWKDTVKADAGKVTKIIMHWKDHIGHYMWHCHFLEHEDHDMM
RPILVMKDVH
>WP_010858913
ATIPKFVDELPKPVTAKPKSGQPRREYYELQMMEAEHRFHKRFPLSTIWGYNGLYPGPTIEASKDKTIYVKY
KNQLPYKHFLPVDFTLHAA-NDSQEVRTVTHLHGANVDWESDGHPEAWYTKDFIHTGPKFNKEIHEYTNHQP
GTTLWYHDHAMALTRLNVYAGLAGFYLLRDTIEERSNLPCGDYEIPLLIQDKSFNQDGSLFYPDAPSFPVP-
V-HPSITPGFV-GNTIVVNGKVWPYLNVEPRKYRFRLLNGSNRRGYVVSLSNDQPMIQLGTDGGFLTAPREI
QSVALLPAERTDVVIDFSDCAGQEITLLNADTD--FIDEH-TNMIMQFKVNRPLQCEDTSDIPERLAVSMDL
HPHHAHIERNLPLSASTD-DFGRPMLLLNDRMFHDPATEKPALDSIEVWNFINTTPFIHPIHIHLIQFKILE
RRPFDVELYQNEGKLEFT-GPPEEPHDYEQGWKDTVKADAGKVTKIIMHWKDHIGNYMWHCHFLEHEDHDMM
RPILVMKDVH
>WP_107948231
ASIPKFVDELPKPAIAKPKSGQPRREYYELQMMAAEHRFHKRFPLSTIWGYNGLYPGPTIEASKDKTIYVKY
KNQLPNKHFLPVDVTLHAA-NDSQEVRTVTHLHGANVDWESDGHSEAWYTKDFIHTGPKFTKEIHEYTNHQP
GTTMWYHDHAMALTRLNVYAGLAGFYLLRDTLEERSNLPCGDYEFPLLIQDKTFNQDGSLFYPDAPTFPVP-
V-DPSITPGFV-GNTIVVNGKVWPYLNVEPRKYRFRLLNGANRRGFVISLSNEQSMIQLGTDGGFLTAPREI
QFVELLPAERTDVVIDFTDCAGQEITLLNTDTD--FIDEH-TSMIMKFNVNLPLQCEDTSDIPERLAVSMDL
HPHHAHIERNLPLSATTD-DFGRPMLLLNNRMYHDPATEKPARDTIEVWNFINTTPFIHPIHIHLIQFKILE
RRPFDVELYQSEGKLEFT-GPPEEPHDYEQGWKDTVKADAGKVTKIIMHWKDHIGHYMWHCHFLEHEDHDMM
RPILVMKDVH
>AVK83705
ATIPKFVDELPKPSTAKPKRGQQRKDYYELQMIQAEHCFHKDFPKSIIWGYNGLYPGPTIEAKKDKTIYVRY
KNLLPRKHFLPVDFTLHAA-NDSQEVRTVTHLHGANVDWESDGHPEAWYTRDYMHTGPKFNKEVHEYTNHQP
GTTMWYHDHAMALTRLNVYAGLAGFYLLRDALEERSNLPCGNYEYPILIQDKSFNEDGSLFYPDEPPFPVP-
V-HPSITPGFV-GNTIVVNGKVWPYLNVEPRKYRFRFLNGSNRRGYVISLSNGEPMIQIGTDGGFLTAPREI
QSVELLPAERTDVIIDFSNCDGQEILLVNSDED--FIDEH-TNVIMQFKVNLPLKCEDTSEIPDMLAVSMDL
HPHHAHIERHLPLTATTD-DFGRPMLLLNNRMYHDPATEKPALDSIEMWSFINATPFIHPIHLHLVQFKIVE
RRPFDLELYQNEGRLEFT-GPPEEPRDYEQGWKDTVKADAGKVTKIIMHWKDHIGHYMWHCHFLEHEDHDMM
RPILVIKDVH
>WP_079559991
ATIPKFVDELPKPVTVKPKKGPQRKDYYELKMMQAEHCFHEDFPKSIIWGYNGLYPGPTIEAKKDKSIYVRY
QNQLPSEHFLPIDFTLHTA-NDSQEVRTVTHLHGANVDWESDGHPEAWYTRDYAQTGPNFKKEIHEYTNHQP
GTTLWYHDHAMAITRLNVYAGLAGFYLLRDTLEERINLPCGDYEYPILIQDKSFNEDGSLFYPDEPPFPVP-
V-HPSITPGFV-GNTIVVNGKVWPYLNVEPRKYRFRFLNGSNRRGYIISLSNDEPMIQIGTDGGFLTAPQEI
QSVELLPAERTDVIVDFSKFEGQDITLINSDED----DEH-TKVIMQFKVCLPLKCEDTSEIPERLAVSMDL
HPHDANTERHLPLSAATD-DFGRPMLLLNNRMYHDPVTEKPTLDSIEIWNFINATPFDHPIHLHLIQFKILE
RRPFNMELYQNEDRLEFT-GPPENPHIYEQGWKDTVKVEAGKVTKIIMHWKDHVGHYMWHCHFLEHEDHDMM
RPILVMKEVP
>TDV03180
ATIPKFVDELPKPVTAKPKKGQQRKDYYELKMIQAEHSFHKDFPKSIIWGYNGLYPGPTIEATKDKSIYVRY
KNLLPLQHFLPVDYTLHAA-NDSKEVRTVTHLHGANVDWESDGHPEAWYTRDYAQTGPKFSKEIHEYTNHQP
GTTLWYHDHAMALTRLNVYAGLAGFYLLRDSLEERSNLPCGDYEYPILIQDKSFNEDGSLFYPDEPPFPVP-
V-HPSITPGFV-GNTIVVNGKVWPYLNVEPRKYRFRFLNGSNRRGYVISLSNDEHLIQIGTDGGFLTAPQEI
QSVELLPAERTDIIIDFSKYEGKEITLVNSDED--FIDEY-TREIMQFNVCLPLKYEDTSEIPERLAVSMDL
HSHDAHIERHLPLTATTD-DFGRPMLLLNNRMYHDPTTEKPALDSIEIWNFINATQFDHPIHLHLIQFKILE
RRPFNMELYQNESRLEFT-GPPEEPHDYERGWKDTVKAEAGKVTKIIMHWKDYAGNYMWHCHFLEHEDHDMM
RPILVMKDVH
>WP_053996082
ATIPKFVDELPKPVVAKPK----RSNYYELVMMESEHRFHKHFPLSVIWGYNGLYPGPTIEAAKDQTTYVKY
KNQLPLHHFLPVDFSLHAA-NDSQEVRTVTHLHGAKVDWESDGHPEAWYTRDYRHTGPKFNKEIHEYTNHQP
ATTMWYHDHAMALTRLNVYAGLAGFYLLRDALEERSHLPCGDYEYPILIQDKSFHEDGSLFYPDEPPFPVD-
V-HPSITPGFV-GNTIVVNGKLWPYLNVEPRKYRFRFLNGSNRRGYILNLSNGQPMIQIGTDGGFLAAPQEI
QAVELLPAERTDIIIDFSNCEGQDITLLNTDTD--FMDEH-TNVIMQFRVIVPLKGEDTSEIPERLAVTMDL
HPYHAHIERQLPLTATTD-EFGRPMLLLDNRMYHDPVTEKPALDSIEIWSFINATPFIHPMHIHLVQFKILE
RRPFDVELYENEGKLVFT-GPPEGPRDYERGWKDTVKADAGKVTKIIMHWKDHSGHYMWHCHFLEHEDHDMM
RPILVIKDVH
>WP_054611029
ATITKFVDALQKPVTAKPKRGQQKHDYYELVMMEGEHRFHKHFPTTLIWGYNGLYPGPTIEATKDKTIYVKY
KNQLPLQHFLPVDFTLHAA-NDSQEVRTVTHLHGANVDWESDGHPEAWYTRDYRHTGPKFHKEIHEYTNHQP
GTTLWYHDHAMALTRLNVYAGLAGFYLLRDALEERSNLPCGDYEYPILIQDKSFNEDGSLFYPDEPPFPVS-
V-HPSITPGFV-GNTIVVNGKLWPYLDVEPRKYRFRFLNGSNRRGYVISLSNEQSMMQIGTDGGFLSAPQAI
QSVELLPAERTDVIIDFSACEGQEITLLNTDTD--FSDEH-TNVIMQFRVSLPLKCEDTSEIPERLAVTMDL
HAHHAHIERQLPLTATTD-EFGRPMLLLNNRMYHDPTTEKPALDSIEVWSFINTTPFIHPIHLHLIQFKILE
RRPFDLELYQNEGILAFT-GPPEEPRDYERGWKDTVKVDAGKVTKIIMHWKDYAGNYMWHCHFLEHEDHDMM
RPILVMKDVH
>WP_198695866
ATIPKFVDALQKPVTAKPKRGQKKHDYYELVMMEGEHRFHKHFPNTLIWGYNGLYPGPTIEATKDKTIYVKY
KNQLPLQHFLPVDFTLHAA-NDSQEVRTVTHLHGANVDWESDGHPEAWYTRDYRHTGPKFNKEIHEYTNHQP
GTTMWYHDHAMALTRLNVYAGLAGFYLLRDALEERSNLPCGEYEYPILIQDKSFNEDGSLFYPDEPPFPVT-
V-HPSITPGFV-GNTIVVNGKLWPYLDVEPRKYRFRFLNGSNRRGYVISLSNEQSMIQIGTDGGFLSTPQAI
QSVELLPAERTDVIIDFSACEGQEITLLNTDTD--FIDEH-TNVIMQFRVSLPLKYEDTSEVPERLAVTMDL
HPHHAHIERQLPLTATTD-EFGRPMLLLNNRMYHDPATEKPSLDSIEIWSFINTTPFIHPIHLHLIQFKILE
RRPFDLDLYQNEGIVSFT-GPPEEPRDYERGWKDTVKVDAGKITKIIMHWKDYVGNYMWHCHFLEHEDHDMM
RPILVMKDVH
>WP_217580830
ATIPKFVDALQKPVTAKPKRGQKKHDYYELVMMEGEHRFHKHFPNTLIWGYNGLYPGPTIEATKDKPIYVKY
KNQLPLKHFLPVDFTLHAA-NDSQEVRTVTHLHGANVDWESDGHPEAWYTRDYRHTGPKFNKEIHEYTNHQP
GTTMWYHDHAMALTRLNVYAGLAGFYLLRDALEERSNLPCGEYEYPILIQDKSFNEDGSLFYPDEPPFPVT-
V-HPSITPGFV-GNTIVVNGKLWPYLDVEPRKYRFRFLNGSNRRGYVISLSNEQTMMQIGTDGGFLSAPQAI
QSVELLPAERTDIIIDFSACEGQEITLLNTDTD--FIDEH-TNVIMQFKVSLPLKCEDTSEIPERLAVTMDL
HPHHAHIDRQLPLTATTD-EFGRPMLLLNNRMYHDPATEKPSLDSIEVWSFINTTPFIHPIHLHLIQFKILE
RRPFDLELYQNEGIVSFT-GPPEEPRDYERGWKDTVKVDAGKVTKIIMHWKDHVGNYMWHCHFLEHEDHDMM
RPILVMKDVH
>WP_155593012
ATIPKFVDELPKPIIAKPKRGQQKNDYYELVMMEGEHRFHKHFPKTLIWGYNGLYPGPTIEATKDKTIYVKY
KNQLPLQHFLPVDFTLHAA-NDSQEVRTVTHLHGANVDWQSDGHPEAWYTRDYRHTGPKFNKEIHEYTNHQP
GTTLWYHDHAMALTRLNVYAGLAGFYLLRDTLEERSNLPCGDYEYPILIQDKSFNEDGSLFYPDEPPFPVP-
V-HPSITPGFV-GDTIVVNGRLWPYLDVEPRKYRFRFLNGSNRRGYVISLSNGQPMIQIGTDGGFLSTPQAI
QSVELLPAERTDVIIDFSSCEGQEITLINTDTD--FSDEH-TNVIMQFRVILPLKCEDTSEIPGRLAVTMDL
HSHHAHIDRQLPLTATTD-EFGRPMLLLNNRMFHDPATEKPSLDSIEVWSFINATAFIHPIHLHLIQFKILE
RRPFDLELYESEGKLEFT-GPPEEPRDYERGWKDTVKADAGKMTKIIMHWKDHIGHYMWHCHFLEHEDHDMM
RPILVMKDVH
>SCY60606
ATIPKFVDELPKPMTAKPKRGQQKNDYYELVMMEGEHRFHKHFPKTYIWGYNGLYPGPTIEATKDKSIYVKY
KNQLPLQHFLPVDFTLHAA-NDSQEVRTVTHLHGANVDWESDGHPEAWYTRDYRHTGPKFNKEIHEYTNHQP
GTTMWYHDHAMALTRLNVYAGLAGFYLLRDALEERANLPCGDYEYPVLIQDKSFNEDGSLFYPDEPPFPVP-
V-HPSITPGFV-GNTIVVNGKLWPYLDVEPRKYRFRFLNGSNRRGYVISLSNGQPMFQIGTDGGFLSAPQLI
QSVELLPAERTDVIIDFSNCAGQEITLINADTD--FSNEH-TNVIMQFRVTVPLKCEDTSDIPERLAVTMDL
HTHHAHIERQLPLTATTD-EFGRPMLLLNDRMYHDPATEKPSLDSVEIWNFINATPFLHPIHLHLIQFKILE
RRPFNLELYQNEGIIEFT-GPPEEPRDYERGWKDTVKADAGKVTKIIMHWKDHIGHYMWHCHFLEHEDHDMM
RPILVMKDVH
>WP_128568325
ATIPKFVDELPKPMIAKPKRGQQKNDYYELVMMEGQHRFHKHFPNTLIWGYNGLYPGPTIEASKDKTIYVKY
KNQLPLQHFLPVDFTLHAA-NDSQEVRTVTHLHGANVDWQSDGHPEAWYTRDYRHTGPKFNKEIHEYTNHQP
GTTMWYHDHAMALTRLNVYAGLAGFYLLRDALEERSNLPCGDYEYPILIQDKSFNEDGSLFYPDEPPFPVP-
V-HPSITPGFV-GNTIVVNGKLWPYLDVEPRKYRFRFLNGSNRRGYVISLSNDQPMFQIGTDGGFLPAPQLI
QSVELLPAERTDVIIDFSSCAGQEITLLNTDTD--FSDEH-TNVIMQFRVTVPLKCEDTSEIPERLAVSMDL
HPHHAHIERQLPLTATTD-EFGRPMLLLNDRMYHDPATEKPSLDSVEIWNFINATPFIHPIHLHLIQFKILE
RRPFDLEIYQNEGIVQFT-GPPEEPRDYERGWKDTVKADAGKVTKIIMHWKDHIGNYMWHCHFLEHEDHDMM
RPILVMKDVH
>WP_202341675
ATIPKFVDELPKPMIAKPKRGQQKNDYYELVMMEGQHRFHKHFPNSLIWGYNGLYPGPTIEASKDKTIYVKY
KNQLPLQHFLPVDFTLHAA-NDSQEVRTVTHLHGANVDWQSDGHPEAWYTKDYRHTGPKFNKEIHEYTNHQP
GTTMWYHDHAMALTRLNVYAGLAGFYLLRDALEERSNLPCGDYEYPILIQDKSFNEDGSLFYPDEPPFPVP-
V-HPSITPGFV-GNTIVVNGKLWPFLDVEPRKYRFRLLNGSNRRGYVISLSNDQPMFQIGTDGGFLSAPQLI
QSVELLPAERTDVIIDFSSCAGQEITLLNTDTD--FSDEH-TNVIMQFRVILPLKCEDTSEIPERLAVSMDL
HPHHAHIERQLPLTATTD-EFGRPMLLLNDRMYHDPATEKPSLDSVEIWNFINATPFIHPIHLHLIQFKILE
RRPFDLDIYQNEGIVQFT-GPPEEPRDYERGWKDTVKADAGKVTKIIMHWKDHVGNYMWHCHFLEHEDHDMM
RPILVMKDVH
>WP_076756559
STIPKFTEPLSKPPVAKPVCDYPDGSYYELEMREACHRFHRLFPQTRIWGYNGLLPGPTFEARKDRTLYVKY
LNHLPDQHFLPLDRTLHSS-FDTADVRTVVHLHGANVAWESDGHPEAWYTKGYKETGPKFTREVHEYTNHQS
GTTLWYHDHAMSLTRLNVYAGLAGFYLLRDALEDRLALPSGKYEFPLMIQDRTFNEDGSLFYPDSPPFPVT-
V-HPSITPGVT-GNTITVNGKVWPYLSVEPRKYRFRILNASNRRGYALSLSNGSPFHQIGTDGGFLAAPEEL
DTVELLPAERTDLIIDFSGMEGQQITLLNSDTE--QLDEH-TGVVMQFRVDRPMTGEDTSRIPETMRPDMAM
HESHAHIIRDLPLTADTD-EYGRPMLMLNDRMYHDPATEKPSLDSIERWNFFNLTPIQHPIHVHLVQFKILG
RRPFDTELF-EQGILRWT-GPFEPPRDYERGWKDVVKADVGKMTSIIMHFKEHTGHYIWHCHFLEHEDHDMM
RPITIIGDAH
>WP_092049038
STIPKFTDPLPKPPCAKPVPDYPEGSYYEIRMKEEKHRYHKYFPRTRIWGYNGITPGPTIEARKDRTTFVKF
LNCLPDEHFLPIDRTLHSC-IDTPDVRTVVHLHGAKVDWESDGHPEAWYTKDYGVTGPTFNRQVHAYTNHQP
GATLWYHDHAMSLTRLNVYSGLAGFYLLRDALEDRLNLPSGDYEIPLMIQDRSFNEDGSLFYPDSPNPPVA-
V-RPSITPGVL-GNTITVNGKVWPYLSVEPRKYRFRILNGSNRRAYVLSLSDGTRFNQIGTDGGLLEHPAEL
TSIELLPAERTDVIIDFSDLAGKTLVLTNSDTE--TPDEH-TGTVMQFRVDLPLNGKDESRIPETMYPDMGL
HTGHAHIERNLPLTATTD-QYGRPMLMLNERMYHDPVSEKPSLDSVEIWNFINATPIQHPIHVHLIQFKILE
RRPFDADIFRETGKIVWT-GPAEEPRDYERGWKDVVKADVGKVTKIAMHFKDHAGNYIWHCHFLEHEDHDMM
RPIRIIEDAH
>WP_092096391
ASIPKFMDPLPKPSVAMPVDDYPDGSYYELEMKEGMHRYHKNFPKTKIWGYDGLVPGPTIEASKDKTTYVKY
MNNLPDKHFLPLDRTLHSS-IDTADVRTVVHLHGANVDWESDGHPEAWYTKNYERTGPTFKRQVHAYTNHQQ
GATLWYHDHAMSLTRLNVYAGLAGFYLLRDALEDRLGLPSGDYEIPMMIQDRSFNEDGSLFYPDSPPFPVS-
V-RPSITPGVL-GDTIAVNGKLWPYLNVEPRKYRFRILNASNRRGYSLRLSNGGTFRQIGTDGGLLEAPVEL
TSIALLPAERCDVIIDFSTMQGQTITLLNEDPE--ELNEH-TGVVMQFSVCRPLNDEDNSRVPETLHPDMGL
HTEHAHIIRNLPLTATTD-EYGRPMLMLNGHMYHDPASEKPSLDSIEIWNFINTTPIQHPIHLHLIQFKVLE
RRPFNVDVFTNTGEIEWT-GPAEPPREYERGWKDVVRADVGMVTSIAMHWKDHVGNYIWHCHFLEHEDHDMM
RPIRIIEDAH
>WP_213423322
ASIPKFMDPLPKPQVAMPVDDYPDGSYYELEMKEGLHRYHKYFPETKIWGYDGLIPGPTIEARKDKTTYVKY
LNNLPDEHFLPLDRTLHSS-IDTADVRTVVHLHGAKVDWESDGHPEAWYTKNYEMTGPTFKRQVHAYTNHQP
GATLWYHDHAMSLTRLNVYSGLAGFYLLRDALEDRLRLPSGKYEIPMMIQDRSFNEDGSLFYPDTPPFPVT-
V-HPSITPGVL-GDTIAVNGKLWPYLNVEPRKYRFRILNASNRRGYSLSLSNGGTFHQIGTDGGLLEAPVEL
ASFDLLPAERTDIIIDFSTMQGQTITLLNNDSE--PLNEH-TSVVMQFSVCLPLEGEDDSQIPETLYPDMGL
HTEHAHIVRNLPLTATTD-EYGRPMLMLNDHMYHDPASEKPSLDSIEIWNFINATPIQHPIHLHLIQFKILE
RRPFDRNIFLETGKIVWT-GPAEPPREYERGWKDVVRADVDMVTSIAMHWKDHVGNYIWHCHFLEHEDHDMM
RPITIIEDAH
>WP_157296491
NSIPKFMDPLPKPTVAMPVDEYPDGSYHELEMKEGLHRYHQNFPETKIWGYDGLIPGPTIEARKDKTTYVKY
LNNLPDEHFLPIDRTLHSS-IDTADVRTVVHLHGAKVDWESDGHPEAWYTKNYEMTGPTFRRQVHAYTNHQP
GATLWYHDHAMSLTRLNVYSGLAGFYLLRDALEDRLRLPSGKYEIPMMIQDRTFNEDGSLFYPDTPPFPVT-
V-NPSITPGVL-GDTIAVNGKLWPYLNVEPRKYRFRILNASNRRGYSLSLSNGGTFHQIGTDGGLLEAPAEL
TSFDLLPAERTDIIVDFSTMQGQTITLLNNDQE--PLNEH-TSVVMQFSVCLPLDGEDDSQIPETLYPEMAL
HTEHAHLVRNLPLTATTD-EYGRPMLMLNDHMYHDPASEKPSIDSIEIWNFINTTPIQHPIHLHLIQFKILE
RRPFDVDVFTETGEIVFT-GPAEPPREYERGWKDVVKVDVGKVTSIAMHWKDFTGNYIWHCHFLEHEDHDMM
RPIKIIEDAH
>WP_008297285
NSIPKFMDPLPKPSVAVPVDDYPDGSYYELEMKEGLHRYHQNFPETKIWGYDGLIPGPTIEARKDKTTYVKY
LNNLPDEHFLPLDRTLHSS-IDTADVRTVVHLHGAKVDWESDGHPEAWYTKNYEMTGPTFRRQVHAYTNHQP
GATLWYHDHAMSLTRLNVYSGLAGFYLLRDALEDRLRLPSGKYEIPMMIQDRSFNDDGSLFYPDTPPFPVT-
V-NPSITPGVL-GDTIAVNGKLWPYLNVEPRKYRFRVLNASNRRGYSLSLSNGGTIHQIGTDGGLLEAPAEL
TSFDLLPAERTDIIIDFSTMQGQTITLLNNDPE--PLNEH-TSVVMQFSVCLPLDGEDDSQIPETLYPEMAL
HTEHAHIVRNLPLTATTD-EYGRPMLMLNDHMYHDPASERPSLDSIEIWNFINTTPIQHPIHLHLIQFKILE
RRPFDVDVFTETGEIVFT-GPAEPPREYERGWKDVVRADIGMVTSIAMHWKDFTGNYIWHCHFLEHEDHDMM
RPITIIENTH
>WP_082818681
NSIPKFMDPLPKPSVAMPVDDYPDGSYHELEMKEGLHRYHQNFPETKIWGYDGLIPGPTIEARKDKTTYVKY
LNNLPEEHFLPLDRTLHSS-IDTADVRTVVHLHGAKVDWESDGHPEAWYTKNYEMTGPTFKRQVHAYTNHQP
GATLWYHDHAMSLTRLNVYSGLAGFYLLRDALEERLRLPSGKYEIPMMIQDRSFNEDGSLFYPDTPPFPVT-
V-HPSITPGVL-GDTIAVNGKLWPYLNVEPRKYRFRILNASNRRGYSLSLSNGGTFHQIGTDGGLLEAPAEL
TSFDLLPAERTDIIIDFSTMQGQTITLLNNDPE--PLNEH-TSVVMQFSVCLPLDGEDDSQIPETLYPDMGL
HTEHAHIVRNLPLTATTD-EYGRPMLMLNGHMYHDPASEKPSIDSIEIWNFINTTPIQHPIHLHLIQFKILE
RRPFDVDVFTETGEIVFT-GPAEPPREYERGWKDVVKADVGKVTSIAMHWKDFTGNYIWHCHFLEHEDHDMM
RPITIIEDAH
>WP_042346995
NSIPKFVDLLKKPRVAKPKSKDPKCPYYEFEMKEGKHSFHKYFPETKIWGYNGMVPGPTIEAIKDKTIYVKY
TNNLPFKHFLPIDYTLHGC-VDSSEVRSVVHLHGANVDWESDGHPEAWYTQKYAFTGPNFRREVHEYTNHQP
GTTLWYHDHTMGLTRLNVYAGLAGFYLLRDSLEERLDLPSGNYEMPLMIQDKSFNEDGSLFYPDAPPFPVS-
V-HPSITPGFV-GDTIVVNGKVWPFMKVEPRKYRFRILNASNRRGYVLSLSNDEPMFQIGTDGGLLTQTTEI
DFVELLPAERTDVIIDFSDYKGETITILNTDTE--FPGDH-TSVIMQFRVCLPLRGHDCSQIPEDLYPEMDL
HECHAHIIRDLTLSATTD-AYGRPMLLLDESMYHDPATEKPAFDSIEVWNLINLTFVPHPIHVHLVQFKILE
RRPFDVDLYQNKGILEFT-GPPEEPRDYERGWKDTVKADIGMVTKIIMHWKEHKGNYIWHCHFLEHEDHDMM
RPIRIINDAH
>WP_198402943
NTIPKFVNALKKPPVAKPTCDYPKGSYYELEMKEGKHRFHKDFPKTRIWGYNGISPGPTIEAMKHRTTHVKY
LNKLPREHFLPIDRTLHSS-IDTPDVRTVVHLHGAHVDWESDGFPEAWYTRDYEMTGPYFRREVHSYTNHQP
GATLWYHDHAMSMTRLNVYSGLAGFYLLRDPLEERLNLPSGKYEIPLMIQDRSFNEDGSLFYPYAPGFEVS-
V-NPSITPGVL-GETIVVNGKVWPYLRVEPRKYRFRILNASNRRGYVLALDNGQTMFQIGTDGGFLSEPAEI
SSVEMLPAERGDFIIDFTGREGQQITLVNNDTE--FPGEH-TSVVMQFRVDLPLEGTDESQIPETLYPEMEM
HEDHAHLVRDLPLTASTD-QYGRPMLMLNDRMYHDPASETPVRDSIEIWNLINTTPIPHPIHVHLVQFKILE
RRPFNVDRYVNEGVLEWT-GPAEEPRDYERGPKDVVKADVGMVTKIMMHFKEFVGNYIWHCHFLEHEDHDMM
RPLRIIENTQ
>KAB7709086
NTIPKFMDELKKPPVARPVSGYPEGSYYEIEMKEAIHRFHRDFPKTRIWGYDGISPGPTIEAMKSKTTYIKY
VNKLPCKHFLPIDRTLHSS-IDTPDVRTVVHLHGANVDWESDGHPEAWYTQNYEMTGPTFKRKVHAYTNHQP
GATLWYHDHAMSLTRLNVYAGLAGFYLLRDSLEERLQLPSGRYEIPLMIQDRSFNEDGSLFYPDTPPFPVS-
V-HPSITPGVV-GNTIVVNGKIWPYLRVEPRKYRFRILNASNRRGYVLSLSNENAFFQIGTDGGLLTQPMEL
SSVELLPAERTDIIIDFSGMEGQQFTLRNTDTE--FPGEH-TSGVMQLRVDLPLRGKDESQIPQTLYPEMEL
HDHHAHIIRDLPLTVSRD-RYGRPMLMLNDRMYHDPASEKPSLDSIEIWNFINLTRIPHPIHVHLVQFKILE
RRPFNVERYQNEGVLEWT-GPAEEPRDYERGWKDVVKVDIGMVTKIIMHFKEHIGNYIWHCHFLEHEDHDMM
RPIRIIEDAH
>WP_046181047
NTIPKFVDELKKPRTLQPTDRYPEGSYYKIVMKEAKHRFHKDFPNTRIWGYNGISPGPTIEASKDKTTYVKY
ENKLPEKHFLPVDYTLHGS-SDTPEVRSVVHLHGANVDWKSDGHPEAWYTQNYEKTGPMFRRKVHAYTNHQP
GTTLWYHDHSMGLTRLNVFAGLAGFYLLRDSLEERLQLPKGRHEIPLMIQDRSFNEDGSIFYPDSPPFPVP-
I-HPSITPGVT-GNTITVNGKVWPHLKVEPRKYRFRILNASNRRGYLLSLSDEKSFTQIGTDGGFLNRPAEL
SSIQLLPSERTDVIIDFSGMEGKEIILQNSDTE--FLDEH-TSIVMQFRVELPLLGKDTSEIPAELAPAMEL
HEHHAHIIRDLPLTISTD-EYGRPMLMLNERMYHDPATEKPSLDSVEIWNFINATPIQHPIHVHLVQFKIIE
RRPFNLERYESEGVVEFT-GPAEEPRDYERGWKDTVKADIGKVTKIIMHFKEHTGNYIWHCHFLEHEDHDMM
RPIRIIKDAH
>WP_046176167
ATIPKFADELRKPPVLQPFDRYPKGSFYKIAMKESRHRFHKDFPRTRIWGYNGISPGPTIEAEKNKTMYIKY
ENKLPETHFLPVDYTLHSA-SDSPEVRSVVHLHGANVDWKSDGHPEAWYTQNYEKTGPLFRRKVHAYTNHQP
GTTLWYHDHSMGLTRLNVYAGLAGFYLLRDSLEERLQLPKGRYEIPLMIQDRSFNEDGSLFYPDAPPFPVP-
V-HPSITPGVL-GNTIVVNGKVWPHLKVEPRKYRFRILNASNRRGYVISLSDEKTFYQIGTDGGFLNTPAEL
SSVELLPSERTDVIIDFTGMEGKEITLQNSDTE--FLDEH-TSVIMQFRVDLPLLGTDTSAIPDELAPAMEL
HEHHAHISRDLPLTVSTD-EYGRPMLMLNDRMYHDPATEKPSFDSIEIWNLINVTQIPHPIHVHLVQFKIIE
RRPFNAERYENEGVLEFT-GPAEEPRDYERGWKDTVKADVGMVTKIIMHFKEHTGNYIWHCHFLEHEDHDMM
RPIRIIKDAH
>WP_207640767
-------------------------------MKECYHKFHKYFPKTRVWAYEKSIPGPTIEVLRNEKIHVKW
INSLPLKHFLPIDRTLHGA-VDNPEVRTVVHVHGARVDSSSDGHPDAWFTRCNAITGIKFEHEVYRYTNDQQ
ATTLWYHDHSIGITRLNVYAGLVGFYIIKDTLERKLNLPCGNYDIPLMIQDKSFNSDGSLFYPDSPPFPVR-
V-KPSVTPFFL-GNTIVVNGKVWPHLKVEPRKYRFRVVNGSNTRNYNIALSNNQSFFQIGTDGGLLNAPITL
NEIPLEPAERADIVIDFSKLKGESLILKNLG----DNSPH-TGVLMEFQVVLPLSSEDTSKIPNILYPIDHL
EEHMATRIRTLPLTATQD-DYGRPMLLLDNKMWHDPATEKPLMDSIEVWNLVNLTAFPHPIHVHLVQFKILD
RRLFDEQKYLEEGILEFI-GDPVPPREYERGWKDTVKADSKMVTRIIMHFKEYPGDYVWHCHILEHEDHDMM
RPIRVLKE--
>NLX69346
DSIPKFVDELPVPKVLQPTKVLKSGAYYEVKMQQTKQRLHKYFPKTTVWGYNGTYPGPTIETLKDRPVMIKW
MNFLPNKHFLPIDRTLHAA-IDSPEVRTVVHLHGARVSPDSDGHPEAWFTQGYRERGPSFSREVYKYPNNQQ
AATLWYHDHALGITRLNVYSGLAGFYIIRDQLELRLNLPSGKYEIPLLIQDRTFNEDGSLFYPDGPAQPIPG
A-SPSVVPIFF-GNTILVNGKVWPYLNVEPRKYRFRLLNGSNSRTYTLRLSNGQKFYQIGTDGGLMETPVEL
DTLTIMPAERADVIINFSGSKHQNIILTNE-----DTDEN-TRNVMQFRVVLPLSDKDTSTIPETLYPLRHL
DQNMAVKVRNLSIDTVID-RYGRPLFLLNNKMWDDPVSETPEFGSIEIWNLINLTAFPHPIHVHLVQFQVLD
RIPFDVQHYRDTGEIKFT-GEPVQPRASENGWKDTIMATPGEVTRIIMKFDGYTGDYVWHCHILEHEDYDMM
RPLRVIKSYN
>SFQ15397
IQIPKFVDELPIPEVLQPTKRLKDGAYYEVKMLQVKQKLHKYFPETTVWGYNGTYPGPTIETLKDRTVMVKW
INCLPKKHLLPVDRTLHGA-VDTPEVRTVVHLHGARVSPESDGHPEAWFTKGYKETGPFFATEVYKYTNHQQ
AATLWYHDHAMGITRLNVYAGLAGFYIIRDHLEQRLNLPSGEYEIPLLIQDRSFNKDGSLFYPAEPPQPVPG
V-FPSVVPIFL-GNTILVNGKVWPYLNVEPRKYRFRILNGSNSRTYTLRLSNGQKFYQIGTDGGLLESPVEL
DALTIMPAERADVIIDFSGSKGEYIILTND-----DTDEN-TSNVMQFRVVLTLKGKDTSTIPEILYPFERL
NENMATKVRNLTLDTVPD-RYGRPSFQLDGKMWRDPVTEMPELGSIEIWNLLNLIAFPHPIHVHLVQFQILD
RRPFDVQHYRSTGEIIYT-GDPIPPDANELGWKDTVRVTPGQVTRIIAKFDGYTGDYVWHCHILEHEDHDMM
RPFRVIKSYF
>MBO2494478
NSIPKFVDELPIPQVLQPTKKLKEGEYYEVKMLQVKQKLHKYFPETTVWGYNGTYPGPTIETLRDRTVMVKW
VNCLPKKHLLPIDRTLHAT-IDTPEVRTVVHLHGARVSPESDGHPEAWFTKGYKETGPFFSTEVYTYTNHQQ
ATTLWYHDHALGITRLNVYAGLAGFYIIRDHLEQRLNLPSGEYEIPLLIQDRSFNKNGSLFYPAEPPQPVPG
V-FPSVVPIFL-GNTILVNGKVWPYLNVEPRKYRFRILNGSNSRTYTLRLSNGQKFYQIGTDGGLLESPVEL
DALTLMPAERADVIIDFSGSKGKYIILTND-----DTDEN-TSNVMQFRVVLPLKGKDTSTIPEILYPFERL
NENMASKVRNLTLDAVPD-RYGRPSFQLDGKMWHDPVTEMPELGSIEIWNLLNLTAFPHPIHVHLVQFQILD
RRPFDVARYRNAGEIIFT-GDPIPPDPNEMGWKDTVRATPGQITRIIAKFDGYTGDYVWHCHILEHEDHDMM
RPFRVIKSYF
>WP_077860062
DTIPKFIDKLQIPEVAKPVDWIGKAAYYEIHMIQAYHKFHSSFPFTRVWGYEGRYPGPTIETMKDKTIYVKW
INSLPYKHLLPIDHTLHGA-IDTPDVRTVVHVHGANIEPHSDGYPEAWYTQNYSITGPSFTRKIYEYTNHQQ
SATLWYHDHSMGITRLNVYAGLAGFYLIRDPQEKRLHLPGGIYEIPMMIQDKSFNADGSLFYPDTPPFPVP-
V-KPSIVPGFL-GNTIVVNGKVWPYLNVEPRKYRFRILNASNRRDYNLSLSNNSEFYQIGTDSGLLHHTAKI
SSFILYPAERIDIVIDFSKFKGEEITLLNA-----NTDPN-LSVIMKFKVTLPLKSKDTSDVPEELYPFTHI
DEEMATNVRDLPLNVSTD-HYGRPMLLLNNRMWSDPATEKPELDSIEIWNLINPANLSHPIHVHLVQFKILD
RRPFDIQKYQTDGKIEYT-GPAEAPLPFEQGWKDVVRADGGKVTRIIMHFKDHSGDFVWHCHFLEHEDHDMM
RPLKVIKDSF
>ERK29178
DTIPKFTDKLPRPPVMRPL-IENGNIYYEIEMKESYHSFHKQFPLTYIWGYEGIFPGPTIEAVKDKSIWVRW
INNLPSKHFLPLDRTLHGA-SDSPEVRTVVHLHGANVDWESDGHPDAWFTKDYTFTGKTFKRKVYRYTNHQP
GTLMWYHDHSMGITRLNVYAGLAGLYILRDPLEKRLNIPKGNYEIPLMIQDKSFNKDGSLFYPDSP--PFP-
VDKPSVVPAFL-GNTIVVNGKVWPYLNVEPRKYRFRVINGSNTRGYTLSLSNKQNFYQIGTDGGLLHHPVTL
DSVELEPAERTDIIVDFSNLKGETITLNNE-----SPDPN-ISVIMQFRVCLPLRGEDRTEIPHELTPQSHL
TEDLADNSRLLTLSASTD-HYGRPMLMLNDRMWSDPTTEKPEYDSIEIWNILNLTTFPHPIHIHLVQFKILD
RIPFDVSFYQETGKIKYT-GPPEAPRNFETGWKDTVKVFPGMITRLIMHFKDHAGDYVWHCHILEHEDHDMM
RPIRVLKDSI
>WP_079426681
STIPKFVDELPIPKVLNPDKRGNNYAYYEIEMKCAGHKFHRDFCKTLVYGYNGIYPGPTIETMKDQAVYAKW
INNLPLKHFLPVDKSLHGA-IDNPEVRTVVHLHGANVAPESDGFPEAWFTRNYEFTGSSFSKEVYEYPNNQQ
ATTLWYHDHSLGITRLNVYAGLAGFYIIHDFNELSLGLPKDEYDIPLIIQDKTFNSDGSLFYPSNTTPPNKY
V-NPSVVRAFI-GATMVVNGKVWPYFKVEPRKYRFRILNASNTNGYVLKLSNGQSFYQIGTDGGLLGEPVKL
ESFPLDPAERIDVIIDFSKLKGDTVILNTEET---DFKVD----VMQFKVELPLKYKDRSVIPKKLRPMEKL
DKDMAKRIRRLTLSQSLD-HYGRNMLMLNNKMFSDPATEMPEYDSIEIWEIANPLVVSHPIHLHLVQFQILN
RQPFDVNTFNEKKEIDYT-GAPVDPDPSERGWKDVVRVEPGKVTRIIAHFKNYTGDYIWHCHILEHEDHDMM
RPLRVIKKYC
>HHU32236
DTIPKFSDELPRPILAKPCKKVDGYDYYEIEMRAAYHSFHKNFPRTSIWGYNGLYPGPTIEVNKDETILVKW
INNLPEKHFLPVDLTLHGA-IDSPEVRTVVHLHGANVAPDSDGHPNAWFTKNYQYTGSTFAREVYKYTNHQQ
GTTLWYHDHAVGITRLNVYAGLAGFYLIRDKMEERLELPQGRYEIPIMIQDKSFNEDGSLFYPDAP--PFP-
VDKPSVIPAFN-GNTIVVNGKVWPYLNVEPRKYRFRLLNGSNTNAYELKFENDLEFYQIGTDGGFLEQSVKV
TSILLEPAERADIIVDFSNYFGQRIVLQNTL----DQGLH-TGVIMQFRVELPLRGKDNSKIPDKIYHIHRL
KEEMAAQVRELTLSANTD-EFGRPMLLLDNKMWSDPVTETPAYDTIEVWNIVNLTAFPHPIHVHLVQFLILD
RRPFDIEKYQDTGEIIYT-GPPIPPAEYENGWKDTVRAEAGMVTRIIMHFKDHAGDYVWHCHILEHEDHDMM
RPMRVIKP--
>HHV71652
DTIPKFVDELPRPQIAKPIRKINGHDYYEVEMKAAYHSFHSLFPPTYIWGYNGLYPGPTFEVRKDETILVKW
INKLPTKHFLPLDLTLHGA-IDSPEVRTVVHLHGANVAPDSDGHPEAWFTRNYEYTGKKFSRKIYKYTNHQQ
GATLWYHDHSLGTTRLNVYAGLAGFYLIRDSFEEKLELPKGRYEIPILIQDKSFNEDGSLFYPDAPPFPVR-
V-RPSVVPAFN-GNTIVVNGKLWPYLRVEPRKYRLRILNGSNTTAYNLSLENNLEFYQIGTDGGLLPNPVKL
TSILLEPAERADLIIDFSTLKGQTILLKNTL----DQDPH-KSVIMQFRVNLPLKEKDNSKIPESLRPLDPL
KEEMAAKTRNLSLSATTD-EYGRPMLMLNNRMWTDPVTENPEYDSIEVWNILNLTPFPHPIHVHLVQFLILD
RRPFDIAEYQNSGKIIYT-GPAVPPAPYERGWKDTVRAEVGMVTRIIMHFNDHEGDYVWHCHILEHEDHDMM
RPFRVIKSSY
>NLP28521
--------------------------------------------------------------------MVKW
QNKLPNKHLLPVDKTIHGA-MNSPEVRTVVHLHGTEVAPDSDGHPDAWYTRDYITTGSKFSRKVYKYYNDQQ
ATTLWYHDHALGITRLNVYAGLVGFYIIHDSLEESLNIPKGEYDIPLLIQDKSFNADGSIFYPDQPATPVKG
V-YPSIVPAFI-GNTIVVNGKLWPYLEVEPRKYRFRILNGSNTVGYTLKMSNDQSFWQIGTDGGLLMEPVEL
KSFILEPAERIDLIIDFSQLKGETITLMSD-----SANPN-TSNIMQFKVVLPLKE----------------
-------------EDTTD-SYGRPMLLLNNLMWDEPTTETPEYDSIEIWEIVNLTQFPHPIHLHLVQFQILD
RRPFDVEYFRRTGKIRYINRRGEEPLPFERGWKDVVRAEAGKVTRIIAHFKNYSGDYVWHCHILEHEDYDMM
RPLRVIKKYK
>NLZ49844
NTIPKFVDKLPIPGVLTPDEKGEGYAYYDIVMRRARHRFHRDFPLTEIWGYNGTYPGPTIEAYKGQTVFVKW
QNKLPCKHLLPVDKTIHGA-INNPEVRTVVHLHGAEVAPDSDGHPEAWYTRDYITTGSKFSRKVYRYLNDQQ
ATTLWYHDHALGITRLNVYAGLAGFYIIHDDLEERLNIPKGEYDIPLLIQDKSFNPDGSLFYPAEPANPVEG
V-YPSIVPAFI-GNTIVVNGKLWPYHEVEPRKYRFRILNGSNTSGFTFKLSNGQSFWQIGTDGGLLQEPVEI
NSFMLEPAERIDLIIDFSQLEGETVTLMTD-----NEDPN-TSNVMQFKVVLPLKKEDTTEIPKTLNHFMEL
NPTLAKQTRRVSLDTATD-SHGRPLLLLNNLMWDDPATETPEYDSIEIWEIVNPTQFAHPIHLHLVQFQILD
RRPFDVDYYRRTGRIRYINRRAEEPLPFERGWKDVVRAEAGKVTRIIAHFKNFYGDYVWHCHILEHEDFDMM
RPLRVIKKYV
>NLM35348
DTIPKFVDKLPIPEVLTPDEKGAGYAYYDIKMRRARHRFHRDFPLTEIWGYNGSYPGPTIEAYKGQTVLVKW
QNKLPSKHFLPVDKTIHGA-INNPEVRTVVHLHGAEVAPDSDGHPEAWFTRDYITTGPKFSRRIYKYLNDQQ
ATTLWYHDHALGITRLNVYAGLAGFYIIHDDLEERLNIPKGEYDIPLLVQDKSFNPDGSLFYPDEPATPVEG
V-YPSIVPAFI-GNTIVVNGKLWPYLEVEPRKYRFRILNGSNTVGFTFRLSNEQSFWQIGTDGGLLQEPVEI
QSFILEPAERIDLIIDFSGLEGQSITLMTDNQN--------TGNVMQFRVVLPLKDEDTTEIPETLNHYMEL
NPTLAKKIRKVSLDTDTD-SHGRPMLLLNNLTWDDPATETPDYDSIEIWEIVNPTQFAHPIHLHLVQFQILD
RRPFDVDYFRRTGKIRYN-RRSEEPLPFERGWKDVVRAEAGKVTRIIVHFKHFAGDYVWHCHILEHEDHDMM
RPLRVIKKYI
>WP_195892745
-------------------------------MIENKHRFHKYFPYSIIWGYNGCYPGPTLRVFKDQAILIKW
INNLPYRHFLPVDLTLHGA-MDSPEVRTVVHVHGANVDPDSDGHPDAWFIKNYLLTGKTFKREIYKYTNHQP
SATLWYHDHSLGSTRLNVYAGLAGFYIIHDMLEKRLDLPCKEYDIPLMIQDKSFNKDGSLFYPDAPAFPVP-
V-KPSVVPAFL-GNTIVVNGKVWPHLKVEPRKYRFRLLNASNTRAYTLSLSNGESFYQIGTDGGLLDKPMEL
KSLTLEPAERTDIIIDFSKLKGEIITLINA-----DNNAN-MRLIMEFRVILPLKDEDTSKIPETLHPMTML
EEHMAKKTRNLTLSASTD-DYGRPMLLLNNHMWDDPATEKPSLDSIEIWNLINLTNFPHPIHVHLVQFQILD
RTPFNVPLYLEKGEIEYT-GAAEEPKEFEKGWKDTVRAEPGMVTRIIMHFKDHAGDFVWHCHILEHEDHDMM
RPLKVVEDNS
>WP_040211170
DSIPKFVDELLIPSKAVPVGRYNGNLYYEIYMKRSRHYFHRFFPSTMIWGYNGTYPGPTFEVLRDQTIWVKW
INNLPMEHFLPVDRTVHGA-IDTPEARTVVHLHGANVDPDSDGGPDSWYTSNYVLTGKKFSNKVYKYTNNQQ
ATTLWYHDHSLGSTRLNVYAGLAGFYFIRDFLEEKLNLPKGEYEIPLMIQDKSFNEDGSLFYPDSP--PFP-
VPKPSIVPAFI-GNTIVVNGKIWPYLKVEPRKYRFRILNASNTRAYTISLSNGNSFIQIGTDGGLLSEPVEI
RSATLEPAERIDVVIDFSKNKGEKIQLMNV-----DNNPN-TRFIMEFKVTLPLKSKDTSEVSEMLYPMSHI
DESLVSTVRNLTLSASID-HYGRPMLLLNNRMWDDPPTETPKKDSIEIWNLINLTAFPHPIHVHLVQFKIMH
RRPFNVEKYLQEGIIEYT-GEAKEPEKYERGWKDTVKADPGMVTSIIMQFKDHSGDFVWHCHILEHEDHDMM
RPLKVLE---
>SHI57045
DTIPKFVDEVPIPPKAMAMRKDGENLYYEIIMKQGKHYFHKLFPPTTIWGYDGIYPGPSFEVLRDQTIYVKW
INSLPLKHLLPVDRTIHGA-MDTPEVRSVVHLHGANVEPDSDGSPDAWYTRNYGLTGKKFNNKVYKYTNNQQ
GTTLWYHDHSLGSTRLNVYAGLAGFYFIRDFLEERLNLPKGEYEVPLMIQDKSFNKDGSLFYPDTPPFPVP-
V-KPSIVPAFI-GNTIVVNGKVWPHLKVEPRKYRFRILNASNTRGYTLSLSNGQEFIEIGTDGGLLNKPVNI
KSMSLEPAERIDLIIDFSKNKGQSITLMNE-----DNNPN-MRIIMEFRVVLPLKCKDISEVPKELYPETHL
DEALASETRDLTLSASTD-HYGRPMLLLNNRMWDDPVTEKPIQDSIEIWNIINLTAFPHPIHIHLVQFKILY
RRPFNVQKYLNEGKLEYT-GEAKEPFEYERGWKDTVKADPGMVTSLIMQFKDHHGDFVWHCHILEHEDHDMM
RPLKVLKEE-
>MTL48563
DSIPKYIDRLPIPKKAARE-ICTETDAYRITMKEAFHTFHSYFPKTKVWGYNGKYPGPTIEAFKDRITYIRW
ENKLPEKHILPYDYMLHGT-IDTPEVKTVVHVHGAHVEPESDGHPEAWFTQDYALRGPHFTKRVYQYTNHQP
STMLWYHDHAMGSTRLNVYAGLAGLYLIRDELEERLNLPKGAFEIPIIIQDKSFNPDGSLLYPENPDPPAP-
------ITGFL-GNTIVVNGKIWPCLEVEPRKYRLRFLNASNERNYDLSFSNDASFYQIGTDGG--------
------------------------------------------------------------------------
------------------------------------------------------------------------
------------------------------------------------------------------------
----------
>WP_207670463
NTVPKFVDKLPLPYVEKTNDEYGEESMYRITMKESKHYFSSYFPPTKVWGYNGLYPGPTIEAFKNIPTYVLW
ENQLPKKHFLPYDRTLHGT-VDDPENKTVVHLHGAKVESSSDGHPEAWFTRDFNVVGPTFKRKVYKYDNYQS
GTTLWYHDHAMGQTRLNVYAGLAGFYILRDELEERLNLPKGQYEIPIMIQDKSFKENGELFYPERP--PFP-
VGNPSIVPGFF-GNTIVVNGKVWPYLDVEPRKYRFRILNASNRREYILRLSNGAGFVQIGTDGGLIEMPMNL
SNFKVMPAERIDLIIDFSKYKGEEIILMNDDVA--APNPG-TELILKFKVSKKLKGKDDSVIPETLRVDHGP
NINAVRKKRRVSFGVQTD-HYGRPQFKIDEMLWTDPSTENPKFDSVEIWNLINPMFGGHPIHIHLVQFKILW
RRPFDVENYNNTGKVIFT-GAEEPPKDYEMGFKDTVDAEPGKVTRLIMQFKGYSGDYVWHCHFLEHEDNEMM
RPLRVLDCCK
>WP_016206059
FTIPKFVDKLPIPKVAKPIDKCEEKNHYKITMEEAEHRFSSYFPLTKVWGYDGLYPGPTIEAFKNIATYVLW
DNKLPSKHILPYDKTLHGT-VDDPEVKTVVHLHGAKVESDSDGHPEAWFTNGFKITGSEFTRKTYKYTNFQS
GTTMWYHDHAMGQTRLNVYAGLAGFYILRDLLEERLNLPKGKYEIPLLVQDKSFTENGQLFYPAAP--PFP-
VDFPSIVPGFL-GNTIIVNGKVWPYLNVEPRKYRFRILNGSNRREYTMSLSNGGEFIQIGTDGGLIESPVNL
KSFKLMPAERIDVIIDFSKYKGERIILMNDDPA--ANLSG-TNMIMRFNVIEPLKGEDTSTVPNTLRVAHPL
NADLARRKRKVSFGAMTD-NYGRPMLHIDNMTWSDPVTEKPALDSIEIWNLINPMLGAHPIHIHLVQFKILW
RRPFDVDDYNKTGKVTFT-GPEEEPYDYERGFKDTVNAEAGKVTRIIMQFKGYAGDYVWHCHFLEHEDHEMM
RPLKVVECNC
>WP_195428906
MEVAK--------PIYDDNNDSKDNKRYHISMEEAEHYFSSYFPPTKIWGYNGLYPGPTIEAFKNIPTYVLW
DNKLPDKHFLPYDKTLHGT-VDDPESKTVVHLHGAKVESSSDGHPEAWFTNGFKITGPEFIRKTYKYTNYQS
GTTLWYHDHAMGQTRLNVYAGLAGMYILRDLLEERLNLPKGKYEIPLLVQDKSFTEEGELFYPADP--PFP-
VSSPSIVPGFF-GDTILVNGKVWPYLDVEPRKYRFRIVNASNRRQYIMRLSNDEEFIQIGTDGGLLEEPVNL
TSFKLMPSERIDIIIDFSQHVGERIILMNDDAD--SDISG-TNMIMRFNVVEPLQGEDTSVVPSTLRAVHPL
NKDLVRRKRKVSFGAMTD-SYGRPMLMIDNMTWSDPVTEKPELDSIEIWNLINPMALPHPIHIHLVQFKILW
RRPFDVDAYNNTGEVIYT-GPKEEPHDYERGFKDTVDSEAGKVTRIIMQFKGYAGNYVWHCHFLEHEDHEMM
RPLKVVECDC
>WP_185955575
FTIPKFIDKLLIPGTAQPINEYKDNKYYHITMKEAEHYFSSYFPPTKIWGYNGLYPGPTIEAFKNITTNVLW
DNQLPDNHFLPYDTTLHGT-VDDPEVKTVVHLHGSKVESSSDGHPEAWFTNGFKITGPEFTRKVYEYTNYQS
GTTLWYHDHAMGQTRLNVYAGLAGFYILRDLLEERLNLPKGKYEVPLLVQDKSFTEEGELFYPAAP--PFP-
VSSPSIVPGFF-GDTIVVNGKVWPYLDVEPRKYRFRIVNASNRREYVMRLSNGAEFIQIGTDGGLLEEPVNL
TSFKLMPAERIDIVIDFSQYVGERIILINDDAA--ADISG-TNMIMRFNVVEPLQGEDTSVVPSTLRVVHPL
NRALVRKRRKVSFGAMTD-RYGRPMLMIDNMTWSDPVTEKPELDSIEIWNLINPMPLPHPIHIHLVQFKILW
RRPFDVEAYNNTGEVIYT-GPKEEPHDYERGFKDTVDSEAGKVTRIIMQFKGYAGNYVWHCHFLEHEDYEMM
RPLKVVECNC
>MBP1869991
FTIPKFIDKLLIPETAKPINEYKDNKHYHITMKEAEHYFSSYFPPTKIWGYNGLYPGPTIEAFKNISTNVLW
DNKLPDKHFLPYDTTLHGT-VDDPEGKTVVHLHGAKVESSSDGHPEAWFTNGFKVTGPEFTRKVYEYTNYQS
GTTLWYHDHAMGQTRLNVYAGLAGFYILRDLLEERLNLPKGKYEVPLLVQDKSFTEEGELFYPAAP--PFP-
VSFPSIVPGFF-GDTIVVNGKVWPYLDVEPRKYRFRILNASNRRQYIMRLS-NEEFIQIGTDGGLIEEPVNL
TSFKLMPAERIDIIIDFSQHVGERIILMND----------ITNMIMRFNVVKPLQGEDTSVVPSTLRVVHPL
NKDLVRRKRKVSFGAMTD-RYGRPMLMIDNMTWSDPVTEKPELDSIEIWNLINPMPLPHPIHIHLIQFKILW
RRPFDVEAYNNTGEVIY-TGPKEEPHDYERGFKDTVDSEAGKVTRIIMQFKGYAGNYVWHCHFLEHEDYEMM
RPLKVVECNC
>WP_195964862
DSITKFADELPIPVTAKPILNCKDKNHYKITMKESYHKFHSDFPETYIWGYNGLYPGPTIEAFKDIPVYVEW
ANNLPDKHFLPFDTTLHGT-QDDPEVRTVVHLHGAKVAWESDGHPEAWYTADYKITGSKFTRKIYEYTNHQP
GLTMWYHDHAMGVTRLNVYAGLAGFYILRDSLEERLNLPKGDYEIPLLIQDKSFNSDGSLFYPDSS--PF--
VDTPSIPLAFL-GNTIVVNGKVWPYLEVEPRKYRFRILNGSNRRVYNFSFDNNAEFSQIGTDGGFIEAPVTL
SSFVLDPAERIDVIVDFSKYEGSTFNLVNTNV---DADSN-TGVIMQFRVTKALKCEDTSTIPKTLRHVPEL
DESAAKIERFIPLIPALD-HFGRPMLMIDNKMWSDPVSEKPELDTIEVWNIINTSDIDHPIHLHLIQFKLIS
RTPFDVDIYNKTGIIVPT-GDIEEPKDYERGFKDTVNAEAGKVTKFIVHFTGFPGEYVWHCHFLEHEDHDMM
RPMKVVDNSF
>NLK94454
DNIPKFLDELPIPSVAVPKKNCCNKNIYKITMREAYHRFHAFFPPTKIWGYNGMYPGPTIEAFKDISTYVEW
ANDLPSKHFLPFDNSLHGT-MDEPEVKTVVHLHGANVADHSDGYPEAWYTAGYKITGSHFTRKEYEYTNHQG
ATTLWYHDHGMGVTRLNVYAGLAGFYFLRDVLEERLNLPKGKYEVPLLVQDKSFNSDGSLFYPDAP--PFP-
VDHPSIVPAFL-GNTIVVNGKVWPKLTVEPRKYRFRVLNASNRRQYVFKLSNDEEITQIGTDGGFLAHSVKI
NSFKLLPSERTDIILDFSKFKGQKITLLNVAG---DADEN-TGLIMQFNVLECLENEDTSSIPGSIRHDPAL
REDLVNIRRFIPLEIGQD-HYNRPMLMLDGKMWNDPVSEKPELDTIEEWNIINPTFLNHPIHIHLIQFKILG
RTPFDVQKYTNEGILEFT-GPMVPPHDYETGFKDTCDAEVGMVTKLIMHFTGFYGNYVWHCHFLEHEDHDMM
RPMKVIDNSF
>WP_119866591
ATIPKFVDPLKIPKVAKPVYKEKKRALYKMAAEEIKHRFHRAFPLTKVWGYNGSYLGPTIIAYKGIPIRVKW
INNLPDKHFLPVDKSIHGL-EKLPEVRTVVHLHGANVKDDSDGHPEAWYTRNYKEVGPTFTRKIYEYPNSQN
SGTLWYHDHAMGITRLNVYAGLAGMYLLRDRLEKKLNLPSGKYEIPLIIQDKSFNEDGSLFYPDNSTPPVD-
FPKPSTASFFF-GNTIVVNGNLWPYFDVEPRKYRFIMLNASNTRGYTFKLSNGGSFIQIGTELGLLDKPIKI
DSFDLEPGERIDFIIDFSKYKNKKITLLNDALIPNDAGED-MKFVMEFRVKAPLKDEDTSSIPRKLYPYKKV
NPLLAVKQRTLHLDSTTD-EYGRVMHLLNDKRWHDPATETPQFGDVEIWHLVNHFDFTHPIHLHLVHFEILG
RKSFDEALFDAEGKFDF--ESLTPPLDYEKGRKDISQAFGKQVTSIVVRFNQRTGNYVWHCHILEHEDYDMM
RPLNVIEKPV
>SUQ42863
STITPFVDPLPVPSIAKPINSDSEEPYYKIVMKEAYHKFHRSFPPTKMWTYNGIFPGPTIEVMRDVPILVKW
INNLPDEHLLPVDHTLHGT-MDTPDVRTVVHLHGANVNDDSDGNPEAWFTKNYDTVGERFTREVYEYTNHQF
GGTLWYHDHTIGITRLNVYAGLSGFYLIRDSLEDRLNLPTGKYEIPMIIQDRTFNRDGSLFYPDSPPQPAPQ
LPKPSIIPIFF-GEVATVNGKVWPYLNVEPRKYRFRILNASNGRGYTLSLDNGGTFTQIGTELALLHESQEI
DSFILEPAERIDLIIDFSKYTGKEIILKNSGG-GIMASNN----IMKFKVCLPLTKPDTSVIPDQLLPYHNI
NPLLARKERTLHLDSMQD-DFGRTMHLVNDRMWHEPTTEKPELDSIEIWHLVNHFQFPHPIHVHLVDFEILG
RKTFTDDDFDENGNYKFDIDALEPPADFENGLKDTARAEPGMVTTIVMHFK-KLGDYVYHCHILEHEDNDMM
RPFKVIENSV
>NLK90277
STIKKFVDPLPIPETLKPDHKRPAKPFYSIEMCENNHRFHRDFPLTRIWGYNGTCPGPTIEVNKDTTIRIKW
INNLPDKHLLPVDHTLHGC-MDTPDVRTVVHLHGANVAAESDGNPEAWFAKNYSPVGPKFTRRVYEYTNHQP
GGTLWYHDHAVGITRLNVYSGLAGFYLIRDRLEKRLNLPKGEYEIPIMIQDKTFNKDGSLFYPDNATPPVS-
KPIPSTPSFFF-GNTIAVNGKLWPYLNVEPRKYRFRILNASNVSAYSISLDNGI-FTQIGTELGLLHNPVEI
SSFTLEPAERIDLVIDFSKYRGKEIILTNSQVG--PPGND-TAFIMKFRVILPLRYPDTSTVPEDLLPYHPV
DISLAAKERTMQLDESTD-RFGRVIHLLNNRMWHEPVTEIAKLDTIEIWHFVNHFNFPHSMHVHLVHFEIIG
RKPFTDADFDKDGNYIFIPGNLTPPLDYERGLKDTVSATPGEVTTVAMHFKDHIGDYVWHCHVLEHEDNDMM
RPLWVIK---
>WP_125475948
ETIPKFVDELPIPYVARPSGYYNDNQFYQITMLETKHKFHKFFPPTKVWGYNGTYPGPTIEALKDTTVKVKW
VNELPTKHFLPVDYTLHGT-ADTPEVRTVVHLHGANVDWNSDGHPEAWYSRDNKFVGPKYTRDVYEYTNHQA
GATLWYHDHAIGITRLNVYAGLAGFYIIRDSLEKRLKLPEGPYDIPIMIQDKQFNPDGSLFYPDNTNPPVP-
--QPSVPNIFF-GNTIVVNGKLWPFLEVEPRKYRFRILNGSNARPYILRLSNGGVFHQIGTDLGLLHHPVEL
NSFILQPAERIDLIIDFSKYKGEEILLLNDAQI--IPSPG-MNTVMKFIVKKELSCPDDSQIPSELAPFHSI
DPKLAVKQRTLHLDEVTD-HYGKQMHLLNYLMWDAPATEKPKLDTIEIWHLVNHFTFAHPIHLHLIHFDILG
RKEFSSSDFDKNGNYIYKPDSLTAPLPFERGPKDVVRAEPGQVTSIVMHFKEHAGNYVWHCHILEHEDHDMM
RPM-VVEAN-
>NMB96874
---------MPIPVAAKPMGASSGGLFYHMVMKETRHRFHRDFPLTTVWGYNGTYPGPTIEVPKDVPVKVRW
DNKLPPRHLLPVDYTLHGC-GDTPEVRTVVHLHGANVADHSDGHPEAWFSRDYKFTGPKFSREVYEYTNHQA
GATLWYHDHAIGITRLNVYAGLAGFYIIRDFLEKRLNLPDGPYDIPIMIQDKTFNEDGSLFYPENLDPPLE-
YPNPSAVPAFF-GNSIVVNGKLWPYLEVEPRKYRFRILNASNLRPYQLALDNGKVFHQIGTDLGLLHEPIDI
SNFILEPAERINVVIDFSKYKGQEILLRNIAQT--PPSPG-TELIMKFKVGKKLKYPDTSTIPAKLMPFHKI
NPSLAVKQRTMHLVETED-HYQRTQHLLNSRGFSDPVTETPELDTIEIWHLVNHFDFPHPIHVHLVHFEILG
RKPFTEEDFDENGNYIFDINNLNPPDEFEKGRKDVARADNDQVTSIIMHFKEHTGDYVWHCHILEHEDNDMM
RPLKVVER--
>NLL81231
TTIPKFVDPMPIPKVVRPTYSYDEESFYKIQMRERQHRFHKYFPLTTFFGYNGTYPGPTIEVPKDVHVRIKW
ENKLPNKHILPIDRTLHGT-SDTPDVRTVVHLHGARVAADSDGYPEAWYSRDNKFVGQKYTREVYEYTNHQP
GATLWYHDHAIGITRLNVYAGLAGFYIIRDFLEERLNLPKDEYEIPILIQDKSFNEDGSLFYPDNATPPVD-
FPIPSTPSFFF-GNTIVVNGRIWPYLRVEPRKYRFRILNGSNTRAYELKLSNGI-FHQIGTDLGLLEHPVDI
RSFILEPAERIDLIIDFSKYEGEEIILLNDGAA--PPSPG-TDQVLKFKVDKNLKSSDRSTIPDNLMPTHKI
NPALAAKERTLVLGETTD-HYGRAMHLLNNKMWSDPATERPKIDTIEIWHIVNTFDFPHPIHVHLVHFEILG
RKVYTDDDFDEDGNYKFDIDSLTPPLNYEKGPKDVVRTEPGQVTSIVMHFKEHTGEYVWHCHILEHEDYDMM
RPLIVEK---
>WP_203370593
TDIPKFVDPMPIPQIAKPVCESNEKLFYNIKMQEAKHRFHKYFPLTTIFGYNGTYPGPTIEASKDVHIKVKW
ENKLPCKHILPIDHTLHGT-LDTPDVRTVVHLHGANVESDSDGYPEAWYSKNNEFIGPKYTKEVYEYTNHQA
GATLWYHDHAIGITRLNIYAGLVGFYIIRDFFEEKLNLPKDEYEIPIMIQDKSFNKDGSLFYPDNATPPVN-
FPVPSTSSFFF-GNTIVVNGKVWPYLKVEPRKYRFRMLNGSNNRAYDLKLS-GGTIHQIGTDLGLLEHPVDI
KSFILEPAERIDLVIDFSKYKGEEIILLNDGPG--------TDQILKFKVEKKLKSSDKSTIPYNLMPKHKI
NPTLAAKERTLVLGETTD-GYGRVMHLLNNKMWSDPATEKPKLDTIEIWHLVNTFNFPHPIHLHLVHFEILG
RKVYSDGDFDEDGNYKFL-DSLTPPLDFEKGPKDVVRTDPNQVTSIVMHFKEHSGEYVWHCHILEHEDNDMM
RPL-IVEK--
>WP_161822518
ATIPKFVDPMPIPAIARPVNSSEEKSLYHIQMRKAKHRFHRDFPLTTIFGYNGTYPGPTIQVNKDIPVKVKW
ENKLPDTHFLPIDHTLHGT-MDTPDVRTVVHLHGANVEADSDGHPEAWFTSDNKYVGPKYTREVYEYTNHQA
GGTLWYHDHALGITRLNVYSGLAGFYLIRDHLEKRLNLPRGPYEIPIMIQDKSFNKDGSLFYPDNATPPVD-
YPVPSTPSFFF-GNTIVVNGKIWPYLEVEPRKYRFRILNGSNLRAYDLKLSNGGVFHQIGTELGLLQHPVEI
GSFVLEPAERIDLIIDFSKYKGQEITLLNTAPA--PPSPG-TELILKFKVGSELTCPDNSTIPEKLMPFHKI
DPASAARERTLHLDETTD-HYGRVLHLLNNKMWDEPATEKPKLDTIEIWHLVNHFDFPHPIHLHLVHFEILG
RKVFTDEDFDEHGNYKFDLASLTPPLDFEKGPKDVVRTEPGQVTSIIMHFKEHYGDYVWHCHILEHEDNDMM
RPL-VVEK--
>MBB2184458
ETIPKFVDPVPIPDTAKPVSSYKEKRYYHIVMKEGKHRFHKYFPLTTIWGYNGTYPGPTFEVPKDVHVKVKW
ENKLPRKHIFPVDHTLHGT-MDTPDVRTVVHLHGANVDAASDGHPDAWYSRDNQYVGHKYSREVYEYTNHQA
GATLWYHDHAIGITRLNVYAGLAGFYLIRDFLEERLNLPKGSFEIPLLIQDKTFNTDGTLFYPDNATPPVE-
NPIPSTPSFFF-GNTIAVNGKLWPFMEVEPRKYRFRILNGSNLRAYEFKLDNGEVFHQIGTDLGLLHHPVEI
ESFILEPAERMDLIIDFSKYKGQEIILQNIAPT--PPSPG-MDQIMKFKVSKELSCPDTSTIPKELMPMHKI
NPALATKERTMILDETTD-HYGRTVHLLNDKMWSDPATEKPKLDTIEIWHIVNNFGFPHPIHLHLVHFEILG
RKEFTAEDFDENGNYKFDIEKLTPPLNYETGPKDVVRADPGQVTSIVMHFKEHAGDYVWHCHILEHEDNDMM
RPL-VVEN--
>NLK74014
TTIPKFVDPLPIPWKARPLCSPKDSLFYRIVMKEAKHRFHKNFPLTTIWGYNGLYPGPTIEVPKDVKVKVKW
ENKLPKKHILPVDRTLHGT-ADTPEVRTVVHLHGANVAADSDGHPEAWYSRDNEFVGHKYTREVYEYTNHQP
GATLWYHDHAIGITRLNVYAGLAGFYLIRDFLEERLNLPKGPYEIPILIQDKSFNPDGSLFYPDNATPPVD-
FPVPSTPSFFF-GNTIAVNGKLWPYLEVEPRKYRFRILNGSNVRGYELALSNGEVFHQIGTDLGMLEHPVEI
ESFILEPAERMDLIIDFSKYKGQEIILQNKAQG--PPSPG-TEVIMKFIVNKELSSPDTSTIPQNLLVTHKI
DFNLARMERTMQLDETVD-HYGRVVHLLNDRMWSDPATEK--------------------------------
------------------------------------------------------------------------
---V------
>MBB5195648
ETIPKFVDALPIPDRAKPVYSTKEELYYEIDMKAAEHKFHKFFPYTTIWGYNGTYPGPTIETRKDVSAKVKW
INHLPKKHLLPVDHTLHGT-IDTPDVRTVVHLHGANVAADSDGHPEAWYTRDNKYVGQKYTREVYEYTNHQA
GATLWYHDHAIGITRLNVYAGLAGFYLIRDYNEKRLKLPEEPYDIPFMIQDKSFNEDGSLFYPDNATPPVE-
NPIPSTPSFFF-GNTIVVNGKVWPYLDVEPRKYRFRILNASNLRSYDLKLSNGEVFHQIGTDLGLLHHPVEL
DSFILQPAERIDLIIDFSAYKGQEILLQNVAQG--PPSPG-TELIMKFRVGTELKSPDTSTIPKELRPLHKL
EPELAIRERTVHLDEMTD-HYGRAVHLLNHRMWDAPATEKPKLDTIEIWHIVNHFNFAHPVHLHLVHFQILG
RKLFTEEDFKEDGDYKFDLEKINPPLKYENGPKDVVRAEPGEVTSIIMHFKEHCGDYVWHCHILEHEDNDMM
RPL-VVEK--
>WP_073277273
ETIPKFVDPLPIPHIAKPVCSSEEDNYYHIYMKEAEHQFHKLFPKTTIWGYNGTYPGPTIEVAKDTRVKVKW
ENDLPRKHLLPVDHTLHGA-MDTPDVRTVVHLHGANVAADSDGHPEAWFTRDNTFVGQKYSREVYEYTNHQT
GALLWYHDHAIGITRLNVYAGLAGFYIIRDFLERRLNLPKGPYEIPIMIQDKTFNKDGSLFYPDNATPPVD-
NPVPSTPSFFF-GNTIVVNGKLWPYLEVEPRKYRFRILNASNLRGYELKLSNEEVFHQIGTDLGLLHHPVDI
ESFILEPAERIDLIVDFSAYKGQEILLLNIAQG--PPSPG-MELIMKFKVKKELECPDTSTIPKELMPLHKM
DPALAIRQRTMYLDETTD-HYGRVVHLLNNRMWDAPATEKPKLDTIEIWNIVNNFNFPHPIHLHLVHFEILG
RKPFTAEDFDEEGKLDL--KNLNPPLKYENGPKDVVRTEPGQVTTIIMHFKEHTGDYVWHCHILEHEDYDMM
RPL-IVER--
